# Supplementary material for: Crystal structure of 1,2-bis­[(2-tert-butyl­phen­yl)imino]­ethane
Source: Acta Crystallogr E Crystallogr Commun. 2015 May 9;71(Pt 6):o385–6. doi: 10.1107/S2056989015008610 (PMC4459346; doi:10.1107/S2056989015008610)
Supplement: Supplementary file 1 [file e-71-0o385-sup1.cif]

##############################################################################
#                                                                            #
# This CIF contains the data in a paper accepted for publication in          #
# Acta Crystallographica Section E. It conforms to the requirements of       #
# Notes for Authors for Acta Crystallographica Section E, and has been       #
# peer reviewed under the auspices of the IUCr Commission on Journals.       #
#                                                                            #
# Full details of the Crystallographic Information File format               #
# are given in the paper "The Crystallographic Information File (CIF):       #
# a New Standard Archive File for Crystallography" by S. R. Hall, F. H.      #
# Allen and I. D. Brown [Acta Cryst. (1991), A47, 655-685].                  #
#                                                                            #
# The current version of the core CIF dictionary is obtainable from          #
# ftp://ftp.iucr.org/pub/cif_core.dic.                                       #
#                                                                            #
# Software is freely available for graphical display of the structure(s)     #
# in this CIF. For information consult the CIF software page                 #
# http://www.iucr.org/resources/cif/software.                                #
#                                                                            #
# This file may be used for bona fide research purposes within the           #
# scientific community so long as proper attribution is given to the journal # 
# article from which it was obtained.                                        #
#                                                                            #
##############################################################################
data_global
_audit_creation_method     'WinGX routine CIF_UPDATE'
_audit_conform_dict_name     cif_core.dic
_audit_conform_dict_version     2.4.3
_journal_data_validation_number     ?
_journal_date_recd_electronic     2015-02-05
_journal_date_accepted     2015-05-03
_journal_name_full     'Acta Crystallographica, Section E'
_journal_year     2015
_journal_volume     71
_journal_issue      6
_journal_page_first     o385
_journal_page_last     o386
_journal_paper_category     HO
_journal_paper_doi     10.1107/S2056989015008610
_journal_coeditor_code     BG2548
_publ_contact_author_name     'Silvino, Alexandre Carneiro'
_publ_contact_author_address
;
Instituto de Macromol\'eculas Professora Eloisa Mano,
Universidade Federal do Rio de Janeiro,
CT, Bloco J, Ilha do Fund\~ao,
Rio de Janeiro,
RJ 21945-970, Brazil
;
_publ_contact_author_email     'alexandresilvino@ima.ufrj.br'
_publ_contact_author_fax     '(+55)213938-1317'
_publ_contact_author_phone     '(+55)213938-8104'
_publ_section_title
;
Crystal structure of 1,2-bis[(2-<i>tert</i>-butylphenyl)imino]ethane
;
loop_
    _publ_author_name
    _publ_author_footnote
    _publ_author_address
    'Silvino, Alexandre C.' .
;
Instituto de Macromol\'eculas Professora Eloisa Mano,
Universidade Federal do Rio de Janeiro,
CT, Bloco J, Ilha do Fund\~ao,
Rio de Janeiro,
RJ 21945-970, Brazil
;
    'Torres, Juliana M.' .
;
Instituto de Macromol\'eculas Professora Eloisa Mano,
Universidade Federal do Rio de Janeiro,
CT, Bloco J, Ilha do Fund\~ao,
Rio de Janeiro,
RJ 21945-970, Brazil
;
_publ_section_synopsis
;
The asymmetric unit of the title compound, C~22~H~28~N~2~, consists of half a
molecule, the other half being generated by an inversion centre. All bond
lengths and angles show normal values. The presence of non-classical hydrogen
bonds deviates the conformation from a planar arrangement.
;
data_I
_database_code_depnum_ccdc_archive 'CCDC 1062877'
_audit_creation_method     'WinGX routine CIF_UPDATE'
_chemical_name_systematic
;\
2-<i>tert</i>-Butyl-<i>N</i>-{2-[(2-<i>tert</i>-\
butylphenyl)imino]ethylidene}aniline
;
_chemical_name_common
;
1,2-Bis[(2-<i>tert</i>-butylphenyl)imino]ethane
;
_chemical_formula_moiety     'C22 H28 N2'
_chemical_formula_sum     'C22 H28 N2'
_chemical_formula_iupac     'C22 H28 N2'
_chemical_formula_weight     320.46
_symmetry_cell_setting     monoclinic
_symmetry_space_group_name_H-M     'P 21/n'
_symmetry_space_group_name_Hall     '-P 2yn'
loop_
    _space_group_symop_operation_xyz
    'x, y, z'
    '-x+1/2, y+1/2, -z+1/2'
    '-x, -y, -z'
    'x-1/2, -y-1/2, z-1/2'
_cell_length_a     12.333(3)
_cell_length_b     6.4740(13)
_cell_length_c     12.519(3)
_cell_angle_alpha     90
_cell_angle_beta     95.22(3)
_cell_angle_gamma     90
_cell_volume     995.5(3)
_cell_formula_units_Z     2
_cell_measurement_reflns_used     21498
_cell_measurement_theta_min     3.546
_cell_measurement_theta_max     25.348
_cell_measurement_temperature     293(2)
_exptl_crystal_description     plate
_exptl_crystal_colour     yellow
_exptl_crystal_size_max     0.3
_exptl_crystal_size_mid     0.17
_exptl_crystal_size_min     0.07
_exptl_crystal_density_diffrn     1.069
_exptl_crystal_F_000     348
_exptl_absorpt_coefficient_mu     0.062
_exptl_absorpt_correction_type     none
_exptl_absorpt_process_details     none
_exptl_special_details     ?
_diffrn_ambient_temperature     293(2)
_diffrn_radiation_type     MoK\a
_diffrn_radiation_wavelength     0.71073
_diffrn_radiation_monochromator     'horizonally mounted graphite crystal'
_diffrn_measurement_device_type     'Nonius KappaCCD'
_diffrn_measurement_method     CCD
_diffrn_detector_area_resol_mean     9
_diffrn_reflns_number     21498
_diffrn_reflns_av_R_equivalents     0.0715
_diffrn_reflns_theta_min     3.546
_diffrn_reflns_theta_max     25.348
_diffrn_reflns_theta_full     25.242
_diffrn_measured_fraction_theta_max     0.998
_diffrn_measured_fraction_theta_full     0.998
_diffrn_reflns_limit_h_min     -14
_diffrn_reflns_limit_h_max     14
_diffrn_reflns_limit_k_min     -7
_diffrn_reflns_limit_k_max     7
_diffrn_reflns_limit_l_min     -15
_diffrn_reflns_limit_l_max     15
_refine_special_details     ?
_reflns_number_total     1811
_reflns_number_gt     1284
_reflns_threshold_expression     I>2\s(I)
_refine_ls_structure_factor_coef     Fsqd
_refine_ls_matrix_type     full
_refine_ls_R_factor_all     0.0756
_refine_ls_R_factor_gt     0.049
_refine_ls_wR_factor_ref     0.1192
_refine_ls_goodness_of_fit_ref     1.064
_refine_ls_restrained_S_all     1.064
_refine_ls_number_reflns     1811
_refine_ls_number_parameters     109
_refine_ls_number_restraints     0
_refine_ls_hydrogen_treatment     constr
_refine_ls_weighting_scheme     calc
_refine_ls_weighting_details
              'w=1/[\s^2^(Fo^2^)+(0.0452P)^2^+0.2479P] where P=(Fo^2^+2Fc^2^)/3'
_atom_sites_solution_hydrogens     geom
_refine_ls_shift/su_max     0
_refine_ls_shift/su_mean     0
_refine_diff_density_max     0.129
_refine_diff_density_min     -0.149
_refine_ls_extinction_method     .
loop_
    _atom_type_symbol
    _atom_type_description
    _atom_type_scat_dispersion_real
    _atom_type_scat_dispersion_imag
    _atom_type_scat_source
    C C 0.0033 0.0016 'International Tables Vol C Tables 4.2.6.8 and 6.1.1.4'
    N N 0.0061 0.0033 'International Tables Vol C Tables 4.2.6.8 and 6.1.1.4'
    H H 0 0 'International Tables Vol C Tables 4.2.6.8 and 6.1.1.4'
_computing_data_collection
;
COLLECT (Nonius, 2004)
;
_computing_cell_refinement
;
DIRAX/LSQ (Duisenberg, 1992)
;
_computing_data_reduction
;
EvalCCD (Duisenberg <i>et al.</i>,  2003)
;
_computing_structure_solution
;
SHELXS97 (Sheldrick, 2008)
;
_computing_structure_refinement
;
SHELXL97 (Sheldrick, 2008)
;
_computing_molecular_graphics
;
ORTEP-3 for Windows (Farrugia, 2012)
;
_computing_publication_material
;
WinGX (Farrugia, 2012)
;
loop_
    _atom_site_type_symbol
    _atom_site_label
    _atom_site_fract_x
    _atom_site_fract_y
    _atom_site_fract_z
    _atom_site_U_iso_or_equiv
    _atom_site_adp_type
    _atom_site_calc_flag
    _atom_site_occupancy
    _atom_site_disorder_assembly
    _atom_site_disorder_group
    N N1 0.46712(12) 0.1526(2) 0.10801(11) 0.0485(4) Uani d 1 . .
    C C1 0.47499(15) 0.0981(3) 0.01174(14) 0.0520(5) Uani d 1 . .
    H H1 0.4486 0.1842 -0.0442 0.062 Uiso calc 1 . .
    C C2 0.41192(14) 0.3400(3) 0.12810(12) 0.0440(4) Uani d 1 . .
    C C3 0.31398(16) 0.3836(3) 0.06876(15) 0.0622(6) Uani d 1 . .
    H H3 0.2873 0.292 0.0155 0.075 Uiso calc 1 . .
    C C4 0.25541(18) 0.5595(4) 0.08691(17) 0.0736(7) Uani d 1 . .
    H H4 0.19 0.587 0.0465 0.088 Uiso calc 1 . .
    C C5 0.29551(17) 0.6930(3) 0.16573(18) 0.0694(6) Uani d 1 . .
    H H5 0.2576 0.8134 0.1783 0.083 Uiso calc 1 . .
    C C6 0.39173(16) 0.6496(3) 0.22646(15) 0.0559(5) Uani d 1 . .
    H H6 0.4171 0.7428 0.2795 0.067 Uiso calc 1 . .
    C C7 0.45274(13) 0.4721(2) 0.21188(13) 0.0413(4) Uani d 1 . .
    C C8 0.55778(14) 0.4249(3) 0.28333(14) 0.0476(4) Uani d 1 . .
    C C9 0.58580(19) 0.5962(4) 0.36621(18) 0.0777(7) Uani d 1 . .
    H H9A 0.5955 0.7244 0.3298 0.117 Uiso calc 1 . .
    H H9B 0.6518 0.5612 0.409 0.117 Uiso calc 1 . .
    H H9C 0.5276 0.6101 0.4117 0.117 Uiso calc 1 . .
    C C10 0.65538(15) 0.4063(4) 0.21568(17) 0.0701(6) Uani d 1 . .
    H H10A 0.6639 0.533 0.1775 0.105 Uiso calc 1 . .
    H H10B 0.6429 0.295 0.1654 0.105 Uiso calc 1 . .
    H H10C 0.7203 0.3791 0.2619 0.105 Uiso calc 1 . .
    C C11 0.54410(18) 0.2230(3) 0.34482(16) 0.0684(6) Uani d 1 . .
    H H11A 0.4834 0.2354 0.3872 0.103 Uiso calc 1 . .
    H H11B 0.6091 0.1959 0.3909 0.103 Uiso calc 1 . .
    H H11C 0.5313 0.1113 0.2948 0.103 Uiso calc 1 . .
loop_
    _atom_site_aniso_label
    _atom_site_aniso_U_11
    _atom_site_aniso_U_22
    _atom_site_aniso_U_33
    _atom_site_aniso_U_12
    _atom_site_aniso_U_13
    _atom_site_aniso_U_23
    N1 0.0604(9) 0.0429(9) 0.0420(8) 0.0096(7) 0.0034(7) -0.0089(7)
    C1 0.0685(12) 0.0456(10) 0.0416(10) 0.0134(9) 0.0028(8) -0.0051(8)
    C2 0.0546(10) 0.0405(10) 0.0380(9) 0.0103(8) 0.0092(7) -0.0021(7)
    C3 0.0662(13) 0.0709(14) 0.0482(11) 0.0188(11) -0.0016(9) -0.0108(10)
    C4 0.0681(14) 0.0872(17) 0.0650(13) 0.0346(13) 0.0029(11) 0.0000(12)
    C5 0.0734(14) 0.0550(13) 0.0827(15) 0.0288(11) 0.0235(12) 0.0000(11)
    C6 0.0639(12) 0.0415(11) 0.0650(12) 0.0040(9) 0.0201(10) -0.0096(9)
    C7 0.0496(10) 0.0348(9) 0.0417(9) -0.0007(8) 0.0171(7) -0.0024(7)
    C8 0.0514(10) 0.0432(10) 0.0489(10) -0.0055(8) 0.0089(8) -0.0081(8)
    C9 0.0799(15) 0.0730(15) 0.0787(15) -0.0088(12) -0.0013(12) -0.0280(12)
    C10 0.0513(11) 0.0795(16) 0.0811(15) 0.0017(11) 0.0144(10) -0.0068(12)
    C11 0.0809(14) 0.0659(14) 0.0554(12) -0.0091(12) -0.0105(10) 0.0094(10)
_geom_special_details
;
All e.s.d.'s (except the e.s.d. in the dihedral angle between two l.s. planes)
are estimated using the full covariance matrix. The cell e.s.d.'s are taken
into account individually in the estimation of e.s.d.'s in distances, angles
and torsion angles; correlations between e.s.d.'s in cell parameters are only
used when they are defined by crystal symmetry. An approximate (isotropic)
treatment of cell e.s.d.'s is used for estimating e.s.d.'s involving l.s.
planes.
;
loop_
    _geom_bond_atom_site_label_1
    _geom_bond_atom_site_label_2
    _geom_bond_site_symmetry_2
    _geom_bond_distance
    _geom_bond_publ_flag
    N1 C1 . 1.268(2) ?
    N1 C2 . 1.425(2) ?
    C1 H1 . 0.93 ?
    C1 C1 3_655 1.454(3) ?
    C2 C3 . 1.388(2) ?
    C2 C7 . 1.410(2) ?
    C3 C4 . 1.378(3) ?
    C3 H3 . 0.93 ?
    C4 C5 . 1.370(3) ?
    C5 H5 . 0.93 ?
    C4 H4 . 0.93 ?
    C5 C6 . 1.379(3) ?
    C6 C7 . 1.395(2) ?
    C6 H6 . 0.93 ?
    C7 C8 . 1.536(2) ?
    C8 C9 . 1.537(2) ?
    C9 H9A . 0.96 ?
    C9 H9B . 0.96 ?
    C9 H9C . 0.96 ?
    C8 C10 . 1.538(2) ?
    C10 H10A . 0.96 ?
    C10 H10B . 0.96 ?
    C10 H10C . 0.96 ?
    C8 C11 . 1.534(3) ?
    C11 H11A . 0.96 ?
    C11 H11B . 0.96 ?
    C11 H11C . 0.96 ?
loop_
    _geom_angle_atom_site_label_1
    _geom_angle_atom_site_label_2
    _geom_angle_atom_site_label_3
    _geom_angle_site_symmetry_1
    _geom_angle_site_symmetry_3
    _geom_angle
    _geom_angle_publ_flag
    C1 N1 C2 . . 118.93(15) ?
    N1 C1 C1 . 3_655 120.4(2) ?
    N1 C1 H1 . . 119.8 ?
    C1 C1 H1 3_655 . 119.8 ?
    C3 C2 C7 . . 120.59(16) ?
    C3 C2 N1 . . 119.03(15) ?
    C7 C2 N1 . . 120.24(15) ?
    C4 C3 C2 . . 121.56(19) ?
    C4 C3 H3 . . 119.2 ?
    C2 C3 H3 . . 119.2 ?
    C5 C4 C3 . . 118.67(19) ?
    C5 C4 H4 . . 120.7 ?
    C3 C4 H4 . . 120.7 ?
    C4 C5 C6 . . 120.33(19) ?
    C4 C5 H5 . . 119.8 ?
    C6 C5 H5 . . 119.8 ?
    C5 C6 C7 . . 122.91(18) ?
    C5 C6 H6 . . 118.5 ?
    C7 C6 H6 . . 118.5 ?
    C6 C7 C2 . . 115.89(16) ?
    C6 C7 C8 . . 121.60(15) ?
    C2 C7 C8 . . 122.51(14) ?
    C11 C8 C7 . . 109.64(14) ?
    C11 C8 C9 . . 107.72(16) ?
    C7 C8 C9 . . 112.06(15) ?
    C11 C8 C10 . . 109.68(16) ?
    C7 C8 C10 . . 110.83(14) ?
    C9 C8 C10 . . 106.81(16) ?
    C8 C9 H9A . . 109.5 ?
    C8 C9 H9B . . 109.5 ?
    H9A C9 H9B . . 109.5 ?
    C8 C9 H9C . . 109.5 ?
    H9A C9 H9C . . 109.5 ?
    H9B C9 H9C . . 109.5 ?
    C8 C10 H10A . . 109.5 ?
    C8 C10 H10B . . 109.5 ?
    H10A C10 H10B . . 109.5 ?
    C8 C10 H10C . . 109.5 ?
    H10A C10 H10C . . 109.5 ?
    H10B C10 H10C . . 109.5 ?
    C8 C11 H11A . . 109.5 ?
    C8 C11 H11B . . 109.5 ?
    H11A C11 H11B . . 109.5 ?
    C8 C11 H11C . . 109.5 ?
    H11A C11 H11C . . 109.5 ?
    H11B C11 H11C . . 109.5 ?
loop_
    _geom_torsion_atom_site_label_1
    _geom_torsion_atom_site_label_2
    _geom_torsion_atom_site_label_3
    _geom_torsion_atom_site_label_4
    _geom_torsion_site_symmetry_1
    _geom_torsion_site_symmetry_2
    _geom_torsion_site_symmetry_3
    _geom_torsion_site_symmetry_4
    _geom_torsion
    _geom_torsion_publ_flag
    C2 N1 C1 C1 . . . 3_655 -176.3(2) ?
    C1 N1 C2 C3 . . . . 44.2(2) ?
    C1 N1 C2 C7 . . . . -139.97(18) ?
    C7 C2 C3 C4 . . . . 2.2(3) ?
    N1 C2 C3 C4 . . . . 178.05(18) ?
    C2 C3 C4 C5 . . . . -0.1(3) ?
    C3 C4 C5 C6 . . . . -1.0(3) ?
    C4 C5 C6 C7 . . . . 0.1(3) ?
    C5 C6 C7 C2 . . . . 1.9(3) ?
    C5 C6 C7 C8 . . . . -178.02(17) ?
    C3 C2 C7 C6 . . . . -3.0(2) ?
    N1 C2 C7 C6 . . . . -178.76(15) ?
    C3 C2 C7 C8 . . . . 176.94(17) ?
    N1 C2 C7 C8 . . . . 1.2(2) ?
    C6 C7 C8 C11 . . . . 117.87(18) ?
    C2 C7 C8 C11 . . . . -62.0(2) ?
    C6 C7 C8 C9 . . . . -1.7(2) ?
    C2 C7 C8 C9 . . . . 178.39(16) ?
    C6 C7 C8 C10 . . . . -120.91(18) ?
    C2 C7 C8 C10 . . . . 59.2(2) ?
_iucr_refine_instructions_details
;
TITL lig in P2(1)/n
CELL  0.71073  12.3332   6.4740  12.5195   90.000   95.221   90.000
ZERR     2.00   0.0025   0.0013   0.0025    0.000    0.030    0.000
LATT   1
SYMM  1/2 - X, 1/2 + Y, 1/2 - Z
SFAC  C    N    H
UNIT  44   4    56
MERG   2
shel 20 0.83
temp 20
size   0.07 0.17 0.30
ACTA
htab
conf
FMAP   2
PLAN   20
BOND $H
L.S.   4
WGHT    0.045200    0.247900
FVAR       1.01575
MOLE    1
N1     2    0.467123    0.152593    0.108009    11.00000    0.06037    0.04285 =
         0.04202   -0.00890    0.00336    0.00958
C1    1    0.474992    0.098127    0.011735    11.00000    0.06847    0.04558 =
         0.04165   -0.00507    0.00281    0.01342
AFIX  43
H1    3    0.448623    0.184194   -0.044183    11.00000   -1.20000
AFIX   0
C2    1    0.411919    0.339961    0.128100    11.00000    0.05459    0.04048 =
         0.03800   -0.00205    0.00922    0.01029
C3    1    0.313977    0.383600    0.068761    11.00000    0.06622    0.07091 =
         0.04819   -0.01079   -0.00163    0.01882
AFIX  43
H3    3    0.287251    0.291990    0.015507    11.00000   -1.20000
AFIX   0
C4    1    0.255414    0.559495    0.086912    11.00000    0.06806    0.08718 =
         0.06495    0.00004    0.00295    0.03462
AFIX  43
H4    3    0.189992    0.586999    0.046454    11.00000   -1.20000
AFIX   0
C5    1    0.295506    0.692954    0.165728    11.00000    0.07344    0.05502 =
         0.08270   -0.00003    0.02346    0.02876
AFIX  43
H5    3    0.257643    0.813442    0.178344    11.00000   -1.20000
AFIX   0
C6    1    0.391731    0.649554    0.226462    11.00000    0.06392    0.04153 =
         0.06501   -0.00964    0.02011    0.00397
AFIX  43
H6    3    0.417068    0.742768    0.279496    11.00000   -1.20000
AFIX   0
C7    1    0.452739    0.472069    0.211880    11.00000    0.04963    0.03484 =
         0.04168   -0.00242    0.01707   -0.00066
C8    1    0.557777    0.424896    0.283331    11.00000    0.05140    0.04316 =
         0.04893   -0.00812    0.00885   -0.00554
C9    1    0.585798    0.596213    0.366209    11.00000    0.07989    0.07299 =
         0.07872   -0.02804   -0.00128   -0.00882
AFIX  33
H9A   3    0.595511    0.724437    0.329762    11.00000   -1.50000
H9B   3    0.651802    0.561173    0.408986    11.00000   -1.50000
H9C   3    0.527587    0.610068    0.411660    11.00000   -1.50000
AFIX   0
C10   1    0.655382    0.406258    0.215676    11.00000    0.05128    0.07952 =
         0.08111   -0.00677    0.01438    0.00171
AFIX  33
H10A  3    0.663900    0.533016    0.177536    11.00000   -1.50000
H10B  3    0.642905    0.294995    0.165367    11.00000   -1.50000
H10C  3    0.720250    0.379133    0.261906    11.00000   -1.50000
AFIX   0
C11   1    0.544101    0.222985    0.344823    11.00000    0.08087    0.06592 =
         0.05542    0.00935   -0.01048   -0.00911
AFIX  33
H11A  3    0.483386    0.235377    0.387245    11.00000   -1.50000
H11B  3    0.609079    0.195893    0.390900    11.00000   -1.50000
H11C  3    0.531281    0.111333    0.294805    11.00000   -1.50000
AFIX   0
HKLF 4
REM  lig in P2(1)/n
REM R1 =  0.0490 for    1284 Fo > 4sig(Fo)  and  0.0756 for all    1811 data
REM    109 parameters refined using      0 restraints
END
WGHT      0.0452      0.2479
REM No hydrogen bonds found for HTAB generation
REM Highest difference peak  0.129,  deepest hole -0.149,  1-sigma level  0.031
Q1    1   0.4831  0.1064  0.3041  11.00000  0.05    0.13
Q2    1   0.5162  0.0752  0.1713  11.00000  0.05    0.11
Q3    1   0.2253  0.2132  0.0418  11.00000  0.05    0.10
Q4    1   0.4258  0.1154 -0.1640  11.00000  0.05    0.10
Q5    1   0.5155  0.2254 -0.0458  11.00000  0.05    0.09
Q6    1   0.6238  0.7634  0.2601  11.00000  0.05    0.09
Q7    1   0.2888  0.9028  0.2292  11.00000  0.05    0.09
Q8    1   0.4404  0.2533  0.1223  11.00000  0.05    0.09
Q9    1   0.4296  0.3758  0.1880  11.00000  0.05    0.09
Q10   1   0.4659  0.2376 -0.0856  11.00000  0.05    0.09
Q11   1   0.1347  0.5285  0.0647  11.00000  0.05    0.09
Q12   1   0.4053  0.1423 -0.0890  11.00000  0.05    0.08
Q13   1   0.5934  0.0769  0.2737  11.00000  0.05    0.08
Q14   1   0.6556  0.2532  0.1808  11.00000  0.05    0.08
Q15   1   0.4759  0.3200  0.4234  11.00000  0.05    0.08
Q16   1   0.5043  0.2882  0.4321  11.00000  0.05    0.08
Q17   1   0.0967  0.4896  0.1387  11.00000  0.05    0.08
Q18   1   0.6417  0.5625  0.1245  11.00000  0.05    0.08
Q19   1   0.6010  0.4326  0.0818  11.00000  0.05    0.08
Q20   1   0.6502  0.4036  0.1218  11.00000  0.05    0.08
;
