# Supplementary material for: Crystal structure of 1,2-bis­[(2-tert-butyl­phen­yl)imino]­ethane
Source: Acta Crystallogr E Crystallogr Commun. 2015 May 9;71(Pt 6):o385–6. doi: 10.1107/S2056989015008610 (PMC4459346; doi:10.1107/S2056989015008610)
Supplement: Supplementary file 2 [file e-71-0o385-Isup2.hkl]

#
# h,k,l, Fc-squared, Fo-squared, sigma(Fo-squared), status flag
#
data_I
_shelx_title ' lig in P2(1)/n'
_shelx_refln_list_code          4
_shelx_F_calc_maximum      100.40
_exptl_crystal_F_000       348.00
_reflns_d_resolution_high  0.8301

loop_
 _space_group_symop_operation_xyz
 'x, y, z'
 '-x+1/2, y+1/2, -z+1/2'
 '-x, -y, -z'
 'x-1/2, -y-1/2, z-1/2'

_cell_length_a    12.3332
_cell_length_b     6.4740
_cell_length_c    12.5195
_cell_angle_alpha  90.000
_cell_angle_beta   95.221
_cell_angle_gamma  90.000

_shelx_F_squared_multiplier     1.000

loop_
 _refln_index_h
 _refln_index_k
 _refln_index_l
 _refln_F_squared_calc
 _refln_F_squared_meas
 _refln_F_squared_sigma
 _refln_observed_status
   4   0   0        328.78        323.00         3.67 o
   6   0   0        194.70        189.67         2.69 o
   8   0   0        234.63        232.60         3.86 o
  10   0   0         42.21         43.34         2.22 o
  12   0   0          5.06          6.05         3.34 o
  14   0   0         18.60         13.02         2.60 o
   1   1   0       3083.93       2707.94        50.99 o
   2   1   0         35.84         40.27         0.85 o
   3   1   0       2024.90       1942.34         9.21 o
   4   1   0        350.66        345.28         2.52 o
   5   1   0        263.47        260.55         2.15 o
   6   1   0         48.28         46.55         1.03 o
   7   1   0        254.56        270.81         2.71 o
   8   1   0         10.54         10.62         0.87 o
   9   1   0         41.62         41.70         1.31 o
  10   1   0          3.27          3.11         1.05 o
  11   1   0          0.49          0.04         0.91 o
  12   1   0         28.16         32.02         1.55 o
  13   1   0          4.06          3.17         1.40 o
  14   1   0          6.23          6.10         2.35 o
   0   2   0          3.49          3.52         1.06 o
   1   2   0        320.73        305.04         3.59 o
   2   2   0          8.61          4.50         1.06 o
   3   2   0         13.20         16.33         1.03 o
   4   2   0         15.12         11.04         1.13 o
   5   2   0         90.39         99.19         1.61 o
   6   2   0          2.14          1.13         0.81 o
   7   2   0         52.88         48.71         1.26 o
   8   2   0          0.24         -0.48         0.74 o
   9   2   0        280.77        289.40         3.36 o
  10   2   0        107.88        109.23         2.48 o
  11   2   0          8.34          7.85         2.17 o
  12   2   0          2.67          2.59         1.21 o
  13   2   0          0.73         -1.22         1.22 o
  14   2   0          0.46         -0.79         2.52 o
   1   3   0         66.39         70.89         1.81 o
   2   3   0        153.41        159.88         2.68 o
   3   3   0       1301.55       1347.55         9.30 o
   4   3   0         84.69         92.16         2.06 o
   5   3   0        106.85        112.04         2.30 o
   6   3   0        198.13        200.41         3.02 o
   7   3   0         65.60         63.12         1.90 o
   8   3   0         10.73         13.37         1.36 o
   9   3   0        115.76        113.85         2.62 o
  10   3   0          0.00         -1.68         1.76 o
  11   3   0         61.36         60.95         2.12 o
  12   3   0         41.24         42.59         2.07 o
  13   3   0          6.94          8.98         2.06 o
   0   4   0        681.67        689.91         8.66 o
   1   4   0          4.00          4.47         1.25 o
   2   4   0         21.46         23.66         1.46 o
   3   4   0          0.16          1.96         1.17 o
   4   4   0         24.63         25.47         1.40 o
   5   4   0         27.82         28.64         1.88 o
   6   4   0          0.06          2.60         1.25 o
   7   4   0          7.10          6.50         1.39 o
   8   4   0          0.26          0.33         1.66 o
   9   4   0          8.23          9.40         2.42 o
  10   4   0         17.80         17.67         1.63 o
  11   4   0         35.50         43.64         3.16 o
  12   4   0          4.72          6.68         1.94 o
   1   5   0          4.99          5.19         1.59 o
   2   5   0         10.90         12.75         1.69 o
   3   5   0         20.99         23.48         1.29 o
   4   5   0         23.14         23.33         1.57 o
   5   5   0         12.46         11.75         1.43 o
   6   5   0         45.48         49.24         2.08 o
   7   5   0          0.40          0.54         1.58 o
   8   5   0          8.61          7.55         1.81 o
   9   5   0         10.41          8.83         1.94 o
  10   5   0          5.16          6.14         2.00 o
  11   5   0          0.01         -0.10         2.02 o
   0   6   0          0.30          4.81         2.30 o
   1   6   0          3.75          5.82         2.02 o
   2   6   0          0.15          4.43         1.76 o
   3   6   0         58.94         61.99         2.33 o
   4   6   0          1.36          2.19         1.53 o
   5   6   0          8.07         10.37         2.07 o
   6   6   0         10.97          7.69         3.06 o
   7   6   0          4.34          3.42         1.91 o
   8   6   0          2.82          2.60         1.73 o
   9   6   0         24.90         26.07         2.41 o
   1   7   0          0.45         -0.54         1.81 o
   2   7   0          1.70          0.64         1.47 o
   3   7   0          0.11         -0.55         1.37 o
   4   7   0         14.76          5.34         1.92 o
   5   7   0         13.35         13.93         2.04 o
   6   7   0          0.06         -0.73         1.85 o
 -13   0   1         28.46         25.33         3.06 o
 -11   0   1         99.12         95.59         3.13 o
  -9   0   1         15.26         20.77         1.58 o
  -7   0   1         37.51         33.77         1.58 o
  -5   0   1        121.17        103.75         2.04 o
  -3   0   1        159.16        130.98         2.28 o
   3   0   1        608.51        581.33         5.04 o
   5   0   1       1771.34       1792.97        13.25 o
   7   0   1         68.33         65.82         1.88 o
   9   0   1          1.18          1.51         1.04 o
  11   0   1         98.23         95.61         4.80 o
  13   0   1          0.55         -0.96         2.24 o
 -14   1   1          1.69         -1.14         2.78 o
 -13   1   1          5.96          3.06         1.99 o
 -12   1   1          0.59          1.61         1.38 o
 -11   1   1          0.25         -0.68         1.33 o
 -10   1   1         11.09         10.34         1.07 o
  -9   1   1         90.94         93.59         1.74 o
  -8   1   1         52.83         54.91         1.39 o
  -7   1   1        350.64        345.00         3.15 o
  -6   1   1         50.11         44.44         1.16 o
  -5   1   1        575.04        576.12         4.30 o
  -4   1   1         34.77         42.14         0.91 o
  -3   1   1       2708.71       2608.14        11.68 o
  -2   1   1       2050.70       1956.24        10.06 o
  -1   1   1       1434.28       1265.42        21.31 o
   0   1   1        112.42         93.73         2.27 o
   1   1   1        895.32        814.26         5.87 o
   2   1   1       3359.67       3147.64        16.18 o
   3   1   1          7.96          7.26         0.67 o
   4   1   1          3.90          5.33         0.60 o
   5   1   1         60.73         61.00         1.21 o
   6   1   1          4.14          3.98         0.95 o
   7   1   1        125.56        122.12         1.97 o
   8   1   1         64.36         68.49         1.53 o
   9   1   1        210.50        209.30         2.54 o
  10   1   1          7.60          4.82         1.05 o
  11   1   1         41.98         44.48         1.50 o
  12   1   1         31.88         35.15         1.39 o
  13   1   1          2.01         -0.16         1.46 o
  14   1   1          3.51          3.54         1.54 o
 -14   2   1          0.11          0.62         1.82 o
 -13   2   1          0.09         -2.36         2.36 o
 -12   2   1          9.47          8.09         1.25 o
 -11   2   1          1.03          1.56         1.02 o
 -10   2   1        254.24        257.78         3.53 o
  -9   2   1        121.93        122.75         2.35 o
  -8   2   1        262.32        262.63         3.01 o
  -7   2   1          0.09          0.52         0.99 o
  -6   2   1          7.61         10.00         1.09 o
  -5   2   1         95.07         94.88         1.69 o
  -4   2   1        694.93        697.68         4.69 o
  -3   2   1        116.49        109.20         1.58 o
  -2   2   1        230.15        216.93         2.48 o
  -1   2   1        215.65        216.59         3.53 o
   0   2   1        107.14        102.31         1.50 o
   1   2   1        138.60        135.21         1.74 o
   2   2   1          3.15          2.39         0.85 o
   3   2   1         66.10         71.08         1.55 o
   4   2   1        121.35        121.76         1.91 o
   5   2   1        150.74        148.71         2.14 o
   6   2   1        239.63        218.87         2.42 o
   7   2   1         57.28         53.92         1.32 o
   8   2   1          0.74         -0.26         0.76 o
   9   2   1         10.59         12.32         1.03 o
  10   2   1          9.76          7.25         1.01 o
  11   2   1         13.54         14.64         1.30 o
  12   2   1          8.48          6.50         1.63 o
  13   2   1          1.33          0.42         1.53 o
  14   2   1         15.99         21.15         1.91 o
 -13   3   1          0.03         -1.68         1.68 o
 -12   3   1          3.48          0.05         1.85 o
 -11   3   1          2.16          0.62         1.24 o
 -10   3   1         48.56         51.33         1.88 o
  -9   3   1        102.10         94.30         2.12 o
  -8   3   1         73.77         70.31         2.27 o
  -7   3   1        103.90        108.44         2.49 o
  -6   3   1          6.96         11.73         1.23 o
  -5   3   1         50.55         44.45         1.76 o
  -4   3   1         38.51         44.27         1.32 o
  -3   3   1          1.03         -0.37         0.87 o
  -2   3   1        705.20        755.29         6.38 o
  -1   3   1         76.66         98.45         2.25 o
   0   3   1          1.88          0.81         0.90 o
   1   3   1        189.72        219.29         2.73 o
   2   3   1          0.24          1.71         0.85 o
   3   3   1         64.19         63.29         1.84 o
   4   3   1        339.68        363.30         4.23 o
   5   3   1         66.26         64.60         1.74 o
   6   3   1         72.02         80.82         2.07 o
   7   3   1        175.84        162.47         2.85 o
   8   3   1        274.97        283.31         3.88 o
   9   3   1         68.26         62.26         1.97 o
  10   3   1         19.12         18.65         1.46 o
  11   3   1         26.82         23.47         1.58 o
  12   3   1          5.52          6.74         2.12 o
  13   3   1          0.01          2.57         2.11 o
 -12   4   1         23.58         29.50         2.24 o
 -11   4   1         22.66         23.73         2.31 o
 -10   4   1         12.71         10.16         1.65 o
  -9   4   1          0.96         -1.37         1.37 o
  -8   4   1         10.53          9.68         1.61 o
  -7   4   1         11.43          9.51         1.41 o
  -6   4   1         76.42         83.83         2.44 o
  -5   4   1         46.78         42.38         1.79 o
  -4   4   1          0.34          1.22         0.98 o
  -3   4   1          3.39          2.09         0.87 o
  -2   4   1         86.45         85.32         2.22 o
  -1   4   1        169.38        169.13         3.11 o
   0   4   1        407.16        412.48         4.45 o
   1   4   1        233.36        262.58         3.56 o
   2   4   1         82.33         81.59         2.16 o
   3   4   1         33.66         29.34         1.55 o
   4   4   1         17.38         19.96         1.47 o
   5   4   1         60.94         54.36         1.97 o
   6   4   1          0.25          1.10         1.25 o
   7   4   1          7.67          9.17         1.41 o
   8   4   1        101.14        104.35         2.64 o
   9   4   1          0.33          0.99         1.72 o
  10   4   1         18.12         20.43         1.76 o
  11   4   1         13.48         14.38         2.11 o
  12   4   1         19.03         18.89         2.29 o
 -11   5   1         13.67         12.81         2.49 o
 -10   5   1          4.44          4.06         2.08 o
  -9   5   1          0.88          2.00         1.72 o
  -8   5   1          2.79          3.66         1.56 o
  -7   5   1          0.68          0.56         1.40 o
  -6   5   1         71.15         76.63         2.45 o
  -5   5   1         19.22         18.60         1.62 o
  -4   5   1         19.10         20.10         1.55 o
  -3   5   1          0.28          0.38         1.06 o
  -2   5   1         12.18          8.67         2.12 o
  -1   5   1          0.38          2.84         1.49 o
   0   5   1         75.42         71.29         2.25 o
   1   5   1        108.34        112.71         2.69 o
   2   5   1        394.01        388.67         4.59 o
   3   5   1          2.82          3.43         1.47 o
   4   5   1         79.46         71.01         2.30 o
   5   5   1          0.40          2.10         1.55 o
   6   5   1          8.72         11.21         1.61 o
   7   5   1          5.11          8.23         1.59 o
   8   5   1          0.25         -0.96         1.58 o
   9   5   1          2.33          1.78         1.68 o
  10   5   1          1.51          0.73         2.07 o
  11   5   1         12.18          8.08         2.18 o
  -9   6   1          1.04          4.32         2.25 o
  -8   6   1          5.49          5.49         1.82 o
  -7   6   1         14.84          9.87         1.84 o
  -6   6   1          4.98         -1.70         1.70 o
  -5   6   1         82.02         77.92         2.43 o
  -4   6   1          9.45         10.67         1.54 o
  -3   6   1         82.04         85.24         2.30 o
  -2   6   1         37.16         37.81         2.00 o
  -1   6   1          8.47         11.81         2.46 o
   0   6   1          4.54          0.50         1.82 o
   1   6   1        160.00        158.71         3.40 o
   2   6   1         54.18         59.08         2.22 o
   3   6   1        141.38        143.51         3.46 o
   4   6   1         19.20         19.15         2.51 o
   5   6   1          5.73          5.00         1.61 o
   6   6   1          4.12          5.50         1.78 o
   7   6   1          3.50          4.75         1.64 o
   8   6   1          1.76          3.50         2.03 o
   9   6   1          0.01         -1.64         1.97 o
  -6   7   1          0.00          0.52         1.75 o
  -5   7   1          4.04          3.21         1.71 o
  -4   7   1         31.71         33.31         2.05 o
  -3   7   1         36.85         35.93         1.75 o
  -2   7   1         13.60         14.01         1.50 o
  -1   7   1          2.35          2.55         2.35 o
   0   7   1          0.01          1.87         2.39 o
   1   7   1         13.29         10.91         2.12 o
   2   7   1         23.89         26.07         2.14 o
   3   7   1          0.61          2.02         2.29 o
   4   7   1          1.82          2.93         2.32 o
   5   7   1          2.39          3.51         1.86 o
   6   7   1         12.70         11.05         2.51 o
 -14   0   2          0.55         -4.29         4.29 o
 -12   0   2          0.96          2.76         1.95 o
 -10   0   2         23.86         27.04         2.51 o
  -8   0   2        180.37        204.21         4.60 o
  -6   0   2        514.01        524.43         6.78 o
  -4   0   2        139.55        142.69         2.66 o
  -2   0   2      10074.34       8823.40       550.45 o
   2   0   2       3713.73       3483.88        25.34 o
   4   0   2       4842.78       4742.48        42.21 o
   6   0   2       2003.42       2173.83        18.41 o
   8   0   2          9.12          7.46         1.21 o
  10   0   2         44.98         45.91         2.12 o
  12   0   2         35.52         35.53         2.08 o
  14   0   2          2.57         -1.61         2.82 o
 -14   1   2          1.14          0.35         2.40 o
 -13   1   2          0.34         -2.00         2.00 o
 -12   1   2         36.35         42.14         2.40 o
 -11   1   2         77.92         73.72         2.56 o
 -10   1   2         15.51         16.43         1.29 o
  -9   1   2        232.31        232.49         3.30 o
  -8   1   2          4.00          4.84         1.06 o
  -7   1   2        133.95        135.45         2.12 o
  -6   1   2        149.37        149.32         2.04 o
  -5   1   2        157.82        157.98         1.77 o
  -4   1   2        216.40        220.96         1.88 o
  -3   1   2        292.23        296.10         2.34 o
  -2   1   2       4473.92       4268.51        20.09 o
  -1   1   2      10079.66       9329.07        86.08 o
   0   1   2        159.24        160.09         1.44 o
   1   1   2        365.46        330.68         2.28 o
   2   1   2        525.50        483.34         3.27 o
   3   1   2         63.50         59.23         1.08 o
   4   1   2        296.27        277.31         2.56 o
   5   1   2        257.22        303.59         2.95 o
   6   1   2        107.37        108.86         1.86 o
   7   1   2         66.36         53.52         1.48 o
   8   1   2         30.03         31.35         1.28 o
   9   1   2          4.07          6.08         1.05 o
  10   1   2          1.19          0.40         1.02 o
  11   1   2          5.85          7.91         0.99 o
  12   1   2          2.39          3.81         1.68 o
  13   1   2          2.71          2.85         1.16 o
  14   1   2          0.10         -1.84         1.84 o
 -14   2   2          0.00         -1.80         2.53 o
 -13   2   2          0.58          2.10         2.23 o
 -12   2   2         17.82         16.02         1.68 o
 -11   2   2         29.72         31.52         2.16 o
 -10   2   2         61.92         55.94         1.70 o
  -9   2   2        118.76        111.11         2.21 o
  -8   2   2         20.87         25.56         1.45 o
  -7   2   2         47.52         43.70         1.34 o
  -6   2   2         11.55         10.14         0.82 o
  -5   2   2       1172.54       1203.46         6.74 o
  -4   2   2         12.39         22.80         0.86 o
  -3   2   2        175.91        174.54         1.86 o
  -2   2   2          9.66         11.51         0.72 o
  -1   2   2       1319.80       1268.53         8.10 o
   0   2   2          0.14          0.25         0.45 o
   1   2   2        109.36         91.24         1.36 o
   2   2   2        557.85        570.29         3.98 o
   3   2   2        370.93        400.41         3.52 o
   4   2   2          8.94          2.50         0.86 o
   5   2   2          6.89          4.19         0.82 o
   6   2   2         41.61         34.04         1.31 o
   7   2   2          0.03          0.24         0.91 o
   8   2   2         31.80         28.19         1.28 o
   9   2   2         11.85         12.95         1.17 o
  10   2   2          8.33          6.91         1.20 o
  11   2   2         88.64         85.57         2.06 o
  12   2   2          0.19         -0.53         1.35 o
  13   2   2         14.14         15.37         1.71 o
 -13   3   2          0.59          1.98         2.19 o
 -12   3   2          0.85         -0.33         1.13 o
 -11   3   2         20.29         21.05         1.35 o
 -10   3   2          0.43         -0.63         1.19 o
  -9   3   2         39.80         39.14         1.92 o
  -8   3   2          3.35          4.40         0.95 o
  -7   3   2         28.84         27.84         1.28 o
  -6   3   2         53.89         52.97         1.39 o
  -5   3   2        238.08        246.43         2.79 o
  -4   3   2          8.63          5.17         0.91 o
  -3   3   2         70.38         68.33         1.51 o
  -2   3   2        787.96        852.48         5.75 o
  -1   3   2        172.61        167.15         2.55 o
   0   3   2        632.96        630.84         4.82 o
   1   3   2         20.61         23.30         1.17 o
   2   3   2          1.89          5.41         0.89 o
   3   3   2         12.84         20.05         1.28 o
   4   3   2         18.65         22.35         1.29 o
   5   3   2         29.59         31.57         1.43 o
   6   3   2         14.27         16.52         1.17 o
   7   3   2        144.05        138.46         2.59 o
   8   3   2        189.15        184.16         2.86 o
   9   3   2        345.34        351.25         4.09 o
  10   3   2          4.44          5.87         1.60 o
  11   3   2          2.66          2.64         1.40 o
  12   3   2          1.27          2.38         1.24 o
  13   3   2          0.33          0.28         1.43 o
 -12   4   2          9.43         10.10         2.00 o
 -11   4   2         21.41         23.01         1.67 o
 -10   4   2          0.42         -0.53         1.40 o
  -9   4   2          0.10          0.79         1.62 o
  -8   4   2          0.09         -0.88         1.55 o
  -7   4   2         25.66         25.51         1.72 o
  -6   4   2          5.27          4.53         1.28 o
  -5   4   2         14.96         19.16         1.14 o
  -4   4   2         42.68         46.24         1.47 o
  -3   4   2          0.03         -0.81         0.81 o
  -2   4   2          5.72          5.93         0.84 o
  -1   4   2          1.47         -1.09         1.09 o
   0   4   2         27.95         25.12         1.21 o
   1   4   2         30.00         32.79         1.38 o
   2   4   2        289.76        283.37         3.46 o
   3   4   2         41.83         42.01         1.74 o
   4   4   2        212.42        197.95         3.16 o
   5   4   2         86.31         91.78         2.41 o
   6   4   2         62.22         62.31         2.08 o
   7   4   2          0.65          1.33         1.65 o
   8   4   2         71.67         74.83         2.31 o
   9   4   2          1.44          2.72         1.52 o
  10   4   2          0.87          1.83         1.59 o
  11   4   2         14.94         13.99         1.79 o
  12   4   2          0.95          0.62         1.81 o
 -11   5   2          5.30          8.93         2.58 o
 -10   5   2          3.10          5.34         2.04 o
  -9   5   2          1.68          5.04         1.66 o
  -8   5   2         13.53         12.02         1.62 o
  -7   5   2         11.01         10.45         1.85 o
  -6   5   2          6.19          2.82         1.33 o
  -5   5   2          0.70          1.71         1.00 o
  -4   5   2         24.95         26.53         1.45 o
  -3   5   2         45.96         43.15         1.55 o
  -2   5   2         85.00         79.60         1.94 o
  -1   5   2         25.05         21.84         1.66 o
   0   5   2        149.35        138.94         2.70 o
   1   5   2         19.58         17.23         1.38 o
   2   5   2          4.27          4.06         1.29 o
   3   5   2          0.36          1.35         1.30 o
   4   5   2         18.28         22.57         1.65 o
   5   5   2         13.33         17.99         1.60 o
   6   5   2          1.13         -0.34         1.32 o
   7   5   2          6.39          7.79         1.63 o
   8   5   2          0.00          0.69         1.53 o
   9   5   2          0.93          0.61         1.75 o
  10   5   2         10.03         11.30         2.24 o
  11   5   2          0.69          0.92         2.71 o
  -9   6   2          2.41          4.13         1.98 o
  -8   6   2          1.33          4.88         1.72 o
  -7   6   2          4.22          3.82         1.59 o
  -6   6   2          0.10          1.32         1.47 o
  -5   6   2          3.15          1.12         1.34 o
  -4   6   2          6.52          4.36         1.21 o
  -3   6   2         10.48         12.97         1.34 o
  -2   6   2          9.13          9.46         1.25 o
  -1   6   2          0.08         -1.40         1.69 o
   0   6   2          9.19          5.42         1.46 o
   1   6   2         27.87         31.67         1.88 o
   2   6   2          6.34          8.22         1.66 o
   3   6   2         55.09         50.63         2.44 o
   4   6   2          0.25         -0.74         1.69 o
   5   6   2          0.36          6.16         1.84 o
   6   6   2          0.61         -0.13         1.78 o
   7   6   2          0.75          1.62         1.65 o
   8   6   2          5.86          3.53         1.92 o
   9   6   2          0.00         -0.26         1.95 o
  -6   7   2          7.67          6.95         2.21 o
  -5   7   2          8.60         11.10         1.68 o
  -4   7   2          4.41          2.75         1.61 o
  -3   7   2          1.51          1.61         2.40 o
  -2   7   2          5.23          5.34         1.53 o
  -1   7   2          0.00          1.84         1.41 o
   0   7   2          0.07         -1.19         2.28 o
   1   7   2          0.17          0.02         2.17 o
   2   7   2         43.86         45.32         3.19 o
   3   7   2          3.47          3.65         2.53 o
   4   7   2          4.41          2.30         1.96 o
   5   7   2          1.24          0.74         2.69 o
   6   7   2          4.35          8.08         2.15 o
 -13   0   3          6.48          8.57         3.66 o
 -11   0   3         23.75         27.09         2.67 o
  -9   0   3         59.05         51.85         2.74 o
  -7   0   3        230.45        228.39         5.50 o
  -5   0   3        133.61        136.31         2.66 o
  -3   0   3       3831.31       3636.24        24.59 o
  -1   0   3        649.20        666.33         5.09 o
   1   0   3       3085.41       2856.76        19.37 o
   3   0   3        169.32        149.59         2.82 o
   5   0   3         77.86         89.53         2.28 o
   7   0   3        118.76        107.52         2.62 o
   9   0   3          1.16          3.95         1.27 o
  11   0   3         17.49         15.04         2.20 o
  13   0   3          2.98          0.18         1.77 o
 -14   1   3          0.29          4.01         2.46 o
 -13   1   3         15.31         13.67         2.52 o
 -12   1   3         23.74         26.05         2.38 o
 -11   1   3         54.33         60.01         2.39 o
 -10   1   3         75.39         77.99         2.47 o
  -9   1   3          5.54          7.43         1.45 o
  -8   1   3          0.22          0.27         1.07 o
  -7   1   3         13.81         16.51         0.92 o
  -6   1   3         19.98         24.52         0.99 o
  -5   1   3        244.32        270.98         2.60 o
  -4   1   3        426.84        417.72         3.30 o
  -3   1   3        350.71        345.49         2.83 o
  -2   1   3         97.94         90.18         1.38 o
  -1   1   3       2292.55       2231.02        12.66 o
   0   1   3        631.78        609.29         3.78 o
   1   1   3         19.95         19.18         0.56 o
   2   1   3         22.42         25.00         0.80 o
   3   1   3        500.86        516.35         3.63 o
   4   1   3        623.47        626.81         4.37 o
   5   1   3        180.09        189.69         2.51 o
   6   1   3         51.31         44.90         1.42 o
   7   1   3          8.23          6.29         1.32 o
   8   1   3         17.85         27.90         1.34 o
   9   1   3         34.01         30.83         1.47 o
  10   1   3         17.05         13.50         1.42 o
  11   1   3          1.09          1.41         1.14 o
  12   1   3          2.99          3.24         1.19 o
  13   1   3         16.61         16.47         1.30 o
  14   1   3          0.96          1.42         1.45 o
 -14   2   3          0.82         -1.00         2.24 o
 -13   2   3          0.57          2.19         2.15 o
 -12   2   3          1.66          0.89         1.65 o
 -11   2   3         59.80         60.84         1.98 o
 -10   2   3        186.01        186.59         3.19 o
  -9   2   3         15.90         16.65         1.31 o
  -8   2   3          4.62          6.41         0.89 o
  -7   2   3          4.40          4.11         0.73 o
  -6   2   3         10.84         12.00         0.78 o
  -5   2   3          4.02          1.64         0.71 o
  -4   2   3       1223.40       1318.17         8.04 o
  -3   2   3          0.21          1.10         0.86 o
  -2   2   3          0.44         -0.75         0.78 o
  -1   2   3        218.18        218.50         2.34 o
   0   2   3        622.64        618.66         4.44 o
   1   2   3         51.54         45.16         0.98 o
   2   2   3        748.24        759.97         4.87 o
   3   2   3        301.80        311.05         2.97 o
   4   2   3         27.54         28.66         1.06 o
   5   2   3          1.15          0.84         0.84 o
   6   2   3          1.14          2.04         0.77 o
   7   2   3         36.18         41.94         1.80 o
   8   2   3          2.64          7.53         1.44 o
   9   2   3         44.26         45.29         1.87 o
  10   2   3        110.16        110.24         2.56 o
  11   2   3          0.24         -0.42         1.62 o
  12   2   3          1.06          4.72         1.31 o
  13   2   3          0.62         -0.92         2.01 o
 -13   3   3          0.11          2.82         1.65 o
 -12   3   3          2.21          2.71         2.25 o
 -11   3   3         26.83         25.66         1.41 o
 -10   3   3          1.88         -0.01         1.50 o
  -9   3   3         62.61         62.01         1.76 o
  -8   3   3          4.88          5.25         1.05 o
  -7   3   3         12.50         13.26         0.99 o
  -6   3   3          0.00          0.14         0.76 o
  -5   3   3          7.52          9.41         0.89 o
  -4   3   3        125.98        134.37         2.28 o
  -3   3   3         12.66         11.56         1.25 o
  -2   3   3          0.25         -0.57         0.99 o
  -1   3   3        103.19        116.76         2.14 o
   0   3   3        120.72        121.36         1.98 o
   1   3   3        224.64        241.00         2.83 o
   2   3   3         25.19         32.62         1.15 o
   3   3   3        112.45        126.56         2.04 o
   4   3   3          1.04          1.25         0.91 o
   5   3   3         18.78         18.80         1.09 o
   6   3   3         27.82         27.43         1.36 o
   7   3   3          6.88          4.91         1.13 o
   8   3   3         17.28         17.01         1.34 o
   9   3   3          0.61         -0.95         1.20 o
  10   3   3         64.27         65.20         2.52 o
  11   3   3          6.45          6.04         1.53 o
  12   3   3          6.69          6.93         1.72 o
  13   3   3         26.59         30.73         1.77 o
 -12   4   3          1.22          0.52         1.40 o
 -11   4   3          3.91          5.36         1.35 o
 -10   4   3          3.30          2.58         1.20 o
  -9   4   3          6.35          7.62         1.49 o
  -8   4   3          6.08          6.68         1.39 o
  -7   4   3        160.90        150.22         2.62 o
  -6   4   3          7.26          8.23         1.26 o
  -5   4   3          5.73          5.55         1.24 o
  -4   4   3          1.24          0.41         0.85 o
  -3   4   3          4.70          5.81         1.08 o
  -2   4   3         32.83         33.23         1.45 o
  -1   4   3         48.55         49.18         1.67 o
   0   4   3        371.91        378.26         3.66 o
   1   4   3         72.55         67.90         1.62 o
   2   4   3         16.32         14.97         1.11 o
   3   4   3         39.79         42.38         1.71 o
   4   4   3         56.20         55.95         2.02 o
   5   4   3         80.21         82.00         1.87 o
   6   4   3        445.41        438.66         4.59 o
   7   4   3        106.21        107.95         2.44 o
   8   4   3         22.66         20.78         1.64 o
   9   4   3          0.03         -0.19         1.83 o
  10   4   3         33.37         34.25         1.95 o
  11   4   3          0.49         -1.39         2.17 o
  12   4   3          1.89         -2.30         2.30 o
 -11   5   3          0.02          0.32         2.29 o
 -10   5   3          2.89          9.44         1.85 o
  -9   5   3          0.34         -1.42         1.63 o
  -8   5   3         84.28         80.29         2.50 o
  -7   5   3          9.57          7.31         1.72 o
  -6   5   3        101.71         95.02         2.17 o
  -5   5   3          0.00         -0.13         0.96 o
  -4   5   3          0.69         -0.42         1.66 o
  -3   5   3          5.56          5.68         1.20 o
  -2   5   3         13.23         11.90         1.31 o
  -1   5   3        284.47        283.40         4.00 o
   0   5   3         84.78         78.58         1.91 o
   1   5   3        193.14        194.72         3.02 o
   2   5   3         16.26         14.76         1.47 o
   3   5   3          3.55          4.56         1.77 o
   4   5   3         21.62         23.26         1.72 o
   5   5   3         24.52         26.65         1.85 o
   6   5   3          2.07          1.53         1.27 o
   7   5   3         23.08         24.66         1.62 o
   8   5   3         10.33         11.57         1.52 o
   9   5   3          3.32          5.50         2.33 o
  10   5   3          0.01          1.52         1.67 o
  -9   6   3          0.09          1.46         2.19 o
  -8   6   3          0.00          1.59         1.59 o
  -7   6   3         23.71         18.88         1.76 o
  -6   6   3         12.76         17.35         2.10 o
  -5   6   3          0.00          2.34         1.33 o
  -4   6   3          8.03          3.86         1.45 o
  -3   6   3         19.04         18.01         1.77 o
  -2   6   3          0.26          0.18         1.46 o
  -1   6   3         77.94         71.32         2.45 o
   0   6   3         40.94         43.29         2.37 o
   1   6   3        200.72        197.37         3.25 o
   2   6   3          1.22         -1.35         1.35 o
   3   6   3         15.63         19.08         1.95 o
   4   6   3          4.83          3.97         1.99 o
   5   6   3          2.77          4.82         2.03 o
   6   6   3          1.19          1.18         1.86 o
   7   6   3         10.69         11.63         1.97 o
   8   6   3          2.39          1.72         1.84 o
  -6   7   3         25.15         23.77         3.00 o
  -5   7   3         11.56         15.90         2.16 o
  -4   7   3         27.88         27.29         2.25 o
  -3   7   3         26.45         29.08         2.29 o
  -2   7   3          6.34          4.46         1.90 o
  -1   7   3          0.10         -0.22         1.98 o
   0   7   3          0.01         -1.16         1.95 o
   1   7   3          1.10          2.36         1.63 o
   2   7   3         11.51          8.67         1.49 o
   3   7   3          9.34          7.40         2.26 o
   4   7   3          0.21         -1.67         2.41 o
   5   7   3          0.30          0.19         2.33 o
 -14   0   4         23.03         23.69         3.63 o
 -12   0   4         26.20         31.20         3.25 o
 -10   0   4         19.62         10.95         2.38 o
  -8   0   4         35.75         38.12         2.60 o
  -6   0   4        633.54        625.13         6.73 o
  -4   0   4        697.35        724.46         6.63 o
  -2   0   4        117.99        103.75         1.87 o
   0   0   4        474.38        476.04         4.13 o
   2   0   4         56.75         68.25         1.60 o
   4   0   4       1239.70       1294.10        12.04 o
   6   0   4         10.01          6.13         1.15 o
   8   0   4         50.69         59.13         2.34 o
  10   0   4         17.76         10.92         1.69 o
  12   0   4          0.01          6.89         2.02 o
 -14   1   4         11.64          9.82         2.82 o
 -13   1   4         40.56         36.65         2.88 o
 -12   1   4         35.41         41.59         2.63 o
 -11   1   4          7.70          6.48         2.20 o
 -10   1   4         59.75         64.79         2.77 o
  -9   1   4         66.14         65.43         2.03 o
  -8   1   4          5.15          5.02         1.22 o
  -7   1   4         44.26         44.92         1.48 o
  -6   1   4        151.64        149.78         2.10 o
  -5   1   4        399.37        445.14         3.92 o
  -4   1   4         40.46         40.66         1.04 o
  -3   1   4        933.89        956.56         6.30 o
  -2   1   4        454.49        468.53         3.68 o
  -1   1   4        108.31         93.27         1.71 o
   0   1   4        935.53        904.64         5.67 o
   1   1   4        423.80        438.80         3.08 o
   2   1   4        749.52        745.24         4.83 o
   3   1   4        558.72        556.09         3.98 o
   4   1   4        604.59        665.34         4.87 o
   5   1   4        191.12        234.55         2.76 o
   6   1   4         15.22         12.33         1.01 o
   7   1   4          0.46          0.01         0.99 o
   8   1   4        104.16         99.37         2.31 o
   9   1   4         35.26         30.39         1.54 o
  10   1   4          1.47          3.01         1.26 o
  11   1   4         66.13         63.83         2.08 o
  12   1   4          5.35          6.10         1.35 o
  13   1   4          0.87          1.55         1.48 o
 -14   2   4          4.05          2.62         2.50 o
 -13   2   4         25.41         30.20         2.76 o
 -12   2   4         33.64         35.30         2.14 o
 -11   2   4         29.06         26.07         1.78 o
 -10   2   4          8.82          9.45         1.32 o
  -9   2   4         81.33         79.31         2.29 o
  -8   2   4         26.63         27.67         1.17 o
  -7   2   4          0.85          1.28         0.82 o
  -6   2   4         50.06         50.46         1.33 o
  -5   2   4         24.04         25.49         1.12 o
  -4   2   4        367.18        371.07         3.50 o
  -3   2   4       2088.48       2108.59        11.85 o
  -2   2   4        247.82        262.25         2.79 o
  -1   2   4        423.03        431.79         3.44 o
   0   2   4        698.69        747.71         4.67 o
   1   2   4        196.21        215.94         2.14 o
   2   2   4        656.49        709.59         4.57 o
   3   2   4        216.99        224.05         2.41 o
   4   2   4         14.50         18.33         1.01 o
   5   2   4          0.09          1.63         0.82 o
   6   2   4          3.53          4.46         1.03 o
   7   2   4        113.69        113.69         2.33 o
   8   2   4         55.03         58.62         1.85 o
   9   2   4         25.37         22.02         1.49 o
  10   2   4          9.67          7.98         1.42 o
  11   2   4          2.88          2.55         1.39 o
  12   2   4          3.38          2.93         1.44 o
  13   2   4          0.09          0.48         1.59 o
 -13   3   4          0.09         -1.06         1.68 o
 -12   3   4          1.25          1.13         1.64 o
 -11   3   4          0.53          0.25         1.43 o
 -10   3   4         54.52         54.03         1.87 o
  -9   3   4          0.00         -1.02         1.02 o
  -8   3   4          1.89          1.85         1.00 o
  -7   3   4          0.01         -0.60         1.08 o
  -6   3   4          0.63          2.02         0.86 o
  -5   3   4          1.22          3.40         0.81 o
  -4   3   4         57.04         59.87         1.80 o
  -3   3   4          0.59         -0.38         1.13 o
  -2   3   4         90.76         81.66         1.95 o
  -1   3   4         16.97         19.41         1.19 o
   0   3   4          5.29          1.90         0.83 o
   1   3   4         15.42         23.78         1.01 o
   2   3   4        529.53        566.25         4.27 o
   3   3   4         25.57         26.49         1.04 o
   4   3   4          4.27          2.17         0.78 o
   5   3   4          6.27          6.57         0.96 o
   6   3   4          4.02          6.77         1.16 o
   7   3   4        165.46        166.05         2.98 o
   8   3   4         19.14         18.46         1.48 o
   9   3   4          0.06          1.36         1.58 o
  10   3   4          2.70          1.79         1.16 o
  11   3   4         12.36         13.23         1.83 o
  12   3   4          3.69          3.53         1.47 o
 -12   4   4          0.23          1.19         2.17 o
 -11   4   4          0.12         -1.70         1.70 o
 -10   4   4          0.15          0.30         1.29 o
  -9   4   4         31.20         31.89         1.56 o
  -8   4   4          1.91          4.37         1.15 o
  -7   4   4         63.51         60.97         1.90 o
  -6   4   4         12.30         12.92         1.85 o
  -5   4   4         13.76         14.12         1.52 o
  -4   4   4          2.83          2.93         1.17 o
  -3   4   4         35.31         34.02         1.59 o
  -2   4   4         66.35         63.48         1.96 o
  -1   4   4          0.02          0.35         1.19 o
   0   4   4          0.37          1.01         1.10 o
   1   4   4          2.76          1.93         1.18 o
   2   4   4          5.64          6.50         1.00 o
   3   4   4         36.62         33.47         1.41 o
   4   4   4          7.87          9.30         1.42 o
   5   4   4          1.05          3.49         1.24 o
   6   4   4        175.13        170.59         3.12 o
   7   4   4         56.28         61.38         2.29 o
   8   4   4         84.32         77.75         2.36 o
   9   4   4          2.10          2.56         1.53 o
  10   4   4          0.46          0.13         1.69 o
  11   4   4          2.23          2.74         2.05 o
 -11   5   4          0.16          2.29         2.47 o
 -10   5   4          1.91          2.25         1.92 o
  -9   5   4          0.94          0.47         1.69 o
  -8   5   4          2.22          3.97         1.22 o
  -7   5   4          9.12          4.47         1.81 o
  -6   5   4         15.01         11.19         1.55 o
  -5   5   4          3.10          4.85         1.41 o
  -4   5   4         31.18         31.49         1.72 o
  -3   5   4         11.15         13.80         1.79 o
  -2   5   4        128.84        119.51         2.61 o
  -1   5   4        133.63        135.60         2.82 o
   0   5   4         53.54         56.86         2.02 o
   1   5   4          0.11         -1.38         1.38 o
   2   5   4         36.94         38.35         1.65 o
   3   5   4        118.72        116.38         2.46 o
   4   5   4         92.93         97.70         2.76 o
   5   5   4         31.35         30.63         2.07 o
   6   5   4          3.30          3.74         1.44 o
   7   5   4          4.68          9.48         1.67 o
   8   5   4          6.81          3.79         2.54 o
   9   5   4          2.16          3.96         1.82 o
  10   5   4          1.42          3.53         1.96 o
  -8   6   4          0.00          3.20         2.16 o
  -7   6   4          0.81         -1.37         1.89 o
  -6   6   4          3.25          3.82         1.72 o
  -5   6   4          0.23         -0.53         1.42 o
  -4   6   4         32.85         30.62         2.01 o
  -3   6   4          0.39         -0.74         1.41 o
  -2   6   4          1.49          0.00         1.46 o
  -1   6   4          2.45         -0.16         1.92 o
   0   6   4         34.47         32.05         1.97 o
   1   6   4         31.85         28.12         2.21 o
   2   6   4         39.20         41.93         1.97 o
   3   6   4          2.28          0.90         1.54 o
   4   6   4          0.11          1.66         1.67 o
   5   6   4          0.40          4.87         2.27 o
   6   6   4          0.06          5.44         1.85 o
   7   6   4          2.50          2.70         2.04 o
   8   6   4          5.79          2.10         2.19 o
  -5   7   4          2.46         -1.46         3.29 o
  -4   7   4          6.94          3.13         2.06 o
  -3   7   4          2.62          2.79         1.94 o
  -2   7   4          5.02          3.79         2.02 o
  -1   7   4          4.33          4.84         1.87 o
   0   7   4          2.04          3.62         1.76 o
   1   7   4          0.43          0.21         2.05 o
   2   7   4          2.53          5.81         1.71 o
   3   7   4          1.42         -1.36         2.09 o
   4   7   4          0.09          2.53         2.08 o
 -13   0   5          8.28          5.51         2.86 o
 -11   0   5         15.22         14.79         2.69 o
  -9   0   5          0.54         -1.73         3.35 o
  -7   0   5        105.22        118.34         2.87 o
  -5   0   5          5.92          2.74         0.85 o
  -3   0   5        528.84        510.78         5.28 o
  -1   0   5          8.12          8.83         0.97 o
   1   0   5        252.11        229.40         2.78 o
   3   0   5          0.04          2.59         1.18 o
   5   0   5         17.96         16.85         1.50 o
   7   0   5         92.10        111.47         2.98 o
   9   0   5         12.46          9.66         1.72 o
  11   0   5          1.58         -1.02         2.13 o
  13   0   5          3.41          5.86         2.34 o
 -14   1   5          0.20          5.32         2.36 o
 -13   1   5          2.87         -1.01         2.32 o
 -12   1   5         39.33         42.11         2.51 o
 -11   1   5          7.64          5.07         1.80 o
 -10   1   5          5.70          3.43         1.77 o
  -9   1   5          0.81          0.80         1.12 o
  -8   1   5          0.18          1.42         0.97 o
  -7   1   5          3.67          4.67         0.88 o
  -6   1   5         95.36         99.11         1.61 o
  -5   1   5        642.65        651.02         4.67 o
  -4   1   5        152.72        146.38         1.93 o
  -3   1   5        468.75        466.74         3.78 o
  -2   1   5         43.81         48.09         1.22 o
  -1   1   5        573.51        588.66         4.35 o
   0   1   5         29.86         30.15         0.91 o
   1   1   5          2.79          5.01         0.70 o
   2   1   5        217.49        225.90         2.25 o
   3   1   5        105.78         98.83         1.66 o
   4   1   5        121.22        120.38         1.87 o
   5   1   5         14.32         13.70         0.96 o
   6   1   5         19.21         23.43         1.22 o
   7   1   5          0.61          1.19         0.91 o
   8   1   5         11.83         14.58         1.26 o
   9   1   5          6.07          3.65         2.04 o
  10   1   5          2.31          6.08         1.31 o
  11   1   5         15.37         16.49         1.52 o
  12   1   5          0.10         -1.53         1.53 o
  13   1   5          3.31          4.17         1.68 o
 -13   2   5          2.92          3.97         2.32 o
 -12   2   5         34.83         30.07         2.12 o
 -11   2   5         11.80         14.27         1.88 o
 -10   2   5          3.56          1.94         1.19 o
  -9   2   5          1.36          3.29         1.07 o
  -8   2   5         52.34         49.03         1.73 o
  -7   2   5          4.25          4.57         1.01 o
  -6   2   5        277.65        297.28         3.29 o
  -5   2   5          0.66         -0.83         0.83 o
  -4   2   5        341.72        338.06         3.24 o
  -3   2   5        247.50        237.17         2.70 o
  -2   2   5        131.96        110.94         1.88 o
  -1   2   5         57.95         63.00         1.23 o
   0   2   5        216.28        232.52         2.50 o
   1   2   5        418.24        435.02         3.55 o
   2   2   5         22.25         20.37         0.80 o
   3   2   5          0.11          1.02         0.82 o
   4   2   5         73.88         77.23         1.66 o
   5   2   5          1.09          2.07         0.89 o
   6   2   5         10.82         12.31         1.15 o
   7   2   5          2.74          2.86         1.24 o
   8   2   5         95.80         86.94         2.29 o
   9   2   5         20.25         24.04         1.65 o
  10   2   5         12.09          8.74         1.43 o
  11   2   5          0.45          0.33         1.59 o
  12   2   5          2.75          1.80         1.75 o
 -13   3   5          0.34          2.75         2.45 o
 -12   3   5          7.91          8.91         2.14 o
 -11   3   5          0.39         -0.77         1.67 o
 -10   3   5          1.58          1.22         1.37 o
  -9   3   5         14.52         16.30         1.57 o
  -8   3   5         13.35         10.51         1.23 o
  -7   3   5          0.10          0.03         1.08 o
  -6   3   5         33.98         36.85         1.55 o
  -5   3   5        307.13        303.85         3.75 o
  -4   3   5         19.47         22.07         1.41 o
  -3   3   5         61.49         63.98         1.78 o
  -2   3   5          0.22         -0.75         0.87 o
  -1   3   5        413.25        418.16         4.26 o
   0   3   5         15.75         18.70         1.16 o
   1   3   5        141.32        137.57         2.18 o
   2   3   5          3.49          1.88         1.08 o
   3   3   5          2.70          3.64         0.75 o
   4   3   5          5.23          6.29         0.91 o
   5   3   5        176.50        181.78         2.68 o
   6   3   5          3.21          2.63         0.99 o
   7   3   5          4.01          4.30         1.06 o
   8   3   5         16.29         22.92         1.51 o
   9   3   5         47.54         46.82         1.89 o
  10   3   5          0.95          0.44         1.30 o
  11   3   5          0.11          1.28         1.87 o
  12   3   5          0.01          1.27         2.47 o
 -12   4   5          0.59          4.51         1.98 o
 -11   4   5          0.50          0.35         1.52 o
 -10   4   5          5.61          6.24         1.50 o
  -9   4   5         63.02         60.91         2.00 o
  -8   4   5         70.93         71.78         2.18 o
  -7   4   5         87.17         85.05         2.44 o
  -6   4   5          2.75          5.26         2.45 o
  -5   4   5          9.50         11.35         1.42 o
  -4   4   5         10.67         13.88         1.76 o
  -3   4   5          0.19          0.03         1.14 o
  -2   4   5        163.00        147.70         2.89 o
  -1   4   5         59.50         55.24         2.05 o
   0   4   5          7.74          8.16         1.42 o
   1   4   5         10.21         11.43         1.66 o
   2   4   5          7.68          6.50         1.09 o
   3   4   5         26.31         29.62         1.43 o
   4   4   5        195.81        193.12         3.18 o
   5   4   5         62.96         68.86         2.08 o
   6   4   5         17.86         16.63         1.47 o
   7   4   5         15.52         13.72         1.66 o
   8   4   5         29.07         30.23         1.89 o
   9   4   5          0.05          1.14         1.65 o
  10   4   5          7.71          7.88         1.80 o
  11   4   5         10.04         16.97         2.28 o
 -10   5   5          1.95          0.73         2.08 o
  -9   5   5          0.90         -1.68         1.68 o
  -8   5   5         53.81         50.36         2.19 o
  -7   5   5          0.18         -1.01         1.48 o
  -6   5   5          6.46          7.05         1.64 o
  -5   5   5         25.21         21.06         1.86 o
  -4   5   5         24.65         25.24         1.76 o
  -3   5   5        105.40        100.01         2.61 o
  -2   5   5         97.99         94.32         2.58 o
  -1   5   5        249.74        253.87         3.94 o
   0   5   5         78.75         71.17         2.60 o
   1   5   5          6.26          6.65         1.83 o
   2   5   5          0.45          0.21         1.42 o
   3   5   5         64.78         59.45         1.94 o
   4   5   5         60.00         60.79         2.33 o
   5   5   5        208.35        208.98         3.63 o
   6   5   5          0.58          0.11         1.46 o
   7   5   5          5.35          2.30         1.96 o
   8   5   5          0.47          1.59         1.75 o
   9   5   5          3.25          1.42         1.78 o
  -8   6   5          0.00         -0.89         2.07 o
  -7   6   5         10.87         10.32         1.86 o
  -6   6   5          0.00         -0.92         1.73 o
  -5   6   5          0.87          1.11         1.77 o
  -4   6   5          6.64          6.85         1.72 o
  -3   6   5          3.05          0.65         1.60 o
  -2   6   5         35.56         40.57         2.17 o
  -1   6   5          0.07          0.10         1.63 o
   0   6   5         11.53         16.80         2.03 o
   1   6   5         23.44         23.87         2.23 o
   2   6   5          0.00         -1.55         1.55 o
   3   6   5          7.87          8.34         1.70 o
   4   6   5          2.63          0.03         2.08 o
   5   6   5         10.59         11.51         1.99 o
   6   6   5          1.87          3.48         1.92 o
   7   6   5          6.33          3.88         2.24 o
  -4   7   5          1.38          5.25         2.13 o
  -3   7   5          0.01          0.45         2.04 o
  -2   7   5          1.09          2.92         2.02 o
  -1   7   5          2.78         -0.30         2.74 o
   0   7   5         14.62         16.33         3.34 o
   1   7   5          1.45          3.34         2.16 o
   2   7   5         36.87         39.76         2.74 o
   3   7   5          6.38          5.04         2.68 o
 -14   0   6         87.57         86.33         5.20 o
 -12   0   6          2.58          0.99         2.16 o
 -10   0   6          1.38          0.49         2.47 o
  -8   0   6         29.99         32.10         1.86 o
  -6   0   6         24.83         25.32         1.42 o
  -4   0   6          7.87          3.58         1.03 o
  -2   0   6        360.07        338.94         4.12 o
   0   0   6         50.51         64.68         1.71 o
   2   0   6          7.35          7.70         1.22 o
   4   0   6          0.03          0.34         1.06 o
   6   0   6         53.79         55.23         2.25 o
   8   0   6          0.06          1.27         1.46 o
  10   0   6          9.74          3.36         3.36 o
  12   0   6          5.57          2.40         2.54 o
 -13   1   6         23.83         29.83         2.97 o
 -12   1   6          2.44         -0.63         2.04 o
 -11   1   6          3.92          5.42         2.18 o
 -10   1   6         15.25         18.75         1.48 o
  -9   1   6          0.85          2.48         1.25 o
  -8   1   6         11.80         15.21         1.16 o
  -7   1   6        139.40        149.60         2.27 o
  -6   1   6          0.21          0.82         0.68 o
  -5   1   6        295.39        306.51         2.92 o
  -4   1   6        134.56        128.44         1.88 o
  -3   1   6         39.47         51.23         1.19 o
  -2   1   6        262.94        283.79         3.17 o
  -1   1   6        150.84        179.57         2.22 o
   0   1   6        199.20        222.08         2.55 o
   1   1   6        112.37        130.12         1.90 o
   2   1   6         89.70         98.59         1.57 o
   3   1   6         26.09         30.98         1.21 o
   4   1   6          0.36          0.49         0.85 o
   5   1   6         39.97         30.38         1.19 o
   6   1   6        444.92        433.36         4.48 o
   7   1   6         66.72         59.90         1.72 o
   8   1   6         19.59         24.42         1.41 o
   9   1   6         11.85         12.22         1.28 o
  10   1   6          5.96          5.61         1.27 o
  11   1   6          2.17         -1.42         1.42 o
  12   1   6          0.01          1.51         1.55 o
 -13   2   6          0.05          2.69         2.42 o
 -12   2   6          1.35          1.49         2.29 o
 -11   2   6         58.50         59.96         2.53 o
 -10   2   6          1.84          2.64         1.77 o
  -9   2   6          5.50          6.04         0.90 o
  -8   2   6          3.94          7.47         1.63 o
  -7   2   6          0.73          1.20         1.00 o
  -6   2   6         85.57         85.03         1.86 o
  -5   2   6        623.83        609.28         4.79 o
  -4   2   6        456.63        434.32         3.89 o
  -3   2   6         40.12         47.93         1.57 o
  -2   2   6          0.01         -0.76         0.82 o
  -1   2   6         32.24         38.83         1.12 o
   0   2   6        238.21        255.35         2.77 o
   1   2   6        116.60        124.24         1.97 o
   2   2   6        188.63        230.77         2.69 o
   3   2   6        116.18        112.01         1.61 o
   4   2   6         80.14         91.71         1.71 o
   5   2   6         98.16         98.66         1.87 o
   6   2   6        187.88        190.56         2.98 o
   7   2   6        182.38        180.98         3.08 o
   8   2   6         35.68         34.42         1.71 o
   9   2   6         36.05         29.45         1.70 o
  10   2   6         10.48         11.92         1.78 o
  11   2   6          0.15         -0.20         2.73 o
  12   2   6          0.26         -0.24         1.95 o
 -12   3   6          0.31         -0.65         1.63 o
 -11   3   6         30.17         29.49         1.95 o
 -10   3   6          2.46          2.82         1.29 o
  -9   3   6         13.89         15.30         1.23 o
  -8   3   6         17.71         16.45         1.28 o
  -7   3   6          8.30          9.98         1.51 o
  -6   3   6        233.03        235.68         3.24 o
  -5   3   6         38.27         34.26         1.46 o
  -4   3   6         45.87         53.31         1.84 o
  -3   3   6         52.41         49.26         1.59 o
  -2   3   6          7.23          3.45         0.87 o
  -1   3   6          1.75          2.64         0.79 o
   0   3   6         30.87         36.37         1.42 o
   1   3   6          1.08          2.16         0.85 o
   2   3   6        221.91        222.07         2.50 o
   3   3   6          2.06          0.75         0.74 o
   4   3   6         29.94         32.06         1.28 o
   5   3   6          2.46          2.69         1.06 o
   6   3   6         15.74         16.92         1.37 o
   7   3   6          0.16          0.42         1.32 o
   8   3   6          1.22         -0.14         1.35 o
   9   3   6          4.20          2.79         1.33 o
  10   3   6         10.84          6.38         1.67 o
  11   3   6          3.30          2.30         1.80 o
 -11   4   6          0.01          1.68         1.40 o
 -10   4   6          2.89          2.24         1.53 o
  -9   4   6          2.81          2.94         1.28 o
  -8   4   6         30.71         29.48         1.73 o
  -7   4   6          7.53          3.59         1.36 o
  -6   4   6          1.61          1.89         1.35 o
  -5   4   6         24.11         23.20         1.69 o
  -4   4   6         80.33         81.54         2.30 o
  -3   4   6        282.67        275.09         4.02 o
  -2   4   6         41.39         39.77         2.05 o
  -1   4   6         16.15         17.24         1.35 o
   0   4   6         44.81         44.44         1.78 o
   1   4   6         13.56         13.54         1.29 o
   2   4   6          2.60          2.39         1.03 o
   3   4   6          7.77          7.59         1.25 o
   4   4   6          9.74          9.49         1.09 o
   5   4   6          1.11          2.99         1.55 o
   6   4   6         17.86         16.11         1.66 o
   7   4   6         26.56         28.64         1.73 o
   8   4   6          3.48          4.82         1.59 o
   9   4   6          5.58          5.93         1.80 o
  10   4   6          0.27          4.83         1.99 o
 -10   5   6          0.93          3.73         1.92 o
  -9   5   6          1.09         -1.69         1.69 o
  -8   5   6          1.00          0.44         1.57 o
  -7   5   6          5.64          6.75         1.77 o
  -6   5   6          3.48          7.12         1.78 o
  -5   5   6         27.81         26.72         1.94 o
  -4   5   6          4.12          2.62         2.07 o
  -3   5   6         30.41         34.68         1.99 o
  -2   5   6         34.16         33.31         1.91 o
  -1   5   6         10.98         13.85         1.77 o
   0   5   6        134.47        136.52         3.38 o
   1   5   6         25.60         26.21         2.33 o
   2   5   6         59.47         65.73         2.46 o
   3   5   6          0.04         -0.81         1.12 o
   4   5   6          1.41          4.60         1.40 o
   5   5   6         45.22         47.10         1.97 o
   6   5   6         26.98         23.80         1.79 o
   7   5   6          1.48          1.68         1.69 o
   8   5   6          0.76          1.84         1.88 o
   9   5   6         11.01         12.54         2.12 o
  -7   6   6          0.04         -0.54         1.98 o
  -6   6   6          2.27          1.95         1.84 o
  -5   6   6          0.00         -1.99         1.99 o
  -4   6   6          4.52          7.23         1.81 o
  -3   6   6          0.09         -1.54         1.66 o
  -2   6   6         25.99         26.74         2.04 o
  -1   6   6          2.36          1.89         2.14 o
   0   6   6          5.32          0.71         2.14 o
   1   6   6          2.77          1.40         2.01 o
   2   6   6         33.65         33.38         2.31 o
   3   6   6          4.64          2.75         2.13 o
   4   6   6         13.41         17.61         2.09 o
   5   6   6         13.35         14.75         2.39 o
   6   6   6         16.73         12.16         2.14 o
  -3   7   6         10.59         11.19         2.45 o
  -2   7   6          0.05          1.84         2.24 o
  -1   7   6          1.49          1.33         2.18 o
   0   7   6          1.77          3.73         2.22 o
   1   7   6          8.08         11.27         3.31 o
   2   7   6          2.29          2.12         2.74 o
 -13   0   7         24.03         36.81         7.24 o
 -11   0   7          2.42         -2.59         2.59 o
  -9   0   7         71.41         70.94         2.88 o
  -7   0   7         44.06         40.37         1.75 o
  -5   0   7        100.16        101.09         2.69 o
  -3   0   7        676.08        704.42         7.53 o
  -1   0   7         26.84         28.21         1.41 o
   1   0   7         83.85         75.15         2.63 o
   3   0   7          0.13         -0.92         0.92 o
   5   0   7         64.73         61.37         2.19 o
   7   0   7          0.00          1.26         1.43 o
   9   0   7          0.70         -0.03         1.84 o
  11   0   7          0.55          2.44         1.94 o
 -13   1   7         14.10         14.13         2.38 o
 -12   1   7          1.30          2.96         2.10 o
 -11   1   7          0.07         -1.37         1.42 o
 -10   1   7          7.38          5.20         1.60 o
  -9   1   7         26.86         28.94         1.46 o
  -8   1   7         27.87         27.78         1.45 o
  -7   1   7          3.36          2.96         0.92 o
  -6   1   7        130.29        125.82         1.94 o
  -5   1   7         14.51         14.41         0.88 o
  -4   1   7         15.63         14.14         0.91 o
  -3   1   7         59.17         64.74         1.57 o
  -2   1   7          0.00          0.72         1.12 o
  -1   1   7         17.15         18.94         0.84 o
   0   1   7        570.88        582.00         5.32 o
   1   1   7         47.72         48.14         1.63 o
   2   1   7          8.96          8.34         0.83 o
   3   1   7         69.57         64.56         1.40 o
   4   1   7          0.22          2.18         0.78 o
   5   1   7         20.93         16.55         1.15 o
   6   1   7          0.51          0.82         0.97 o
   7   1   7         13.19         14.99         1.30 o
   8   1   7          0.24         -0.75         1.18 o
   9   1   7         23.58         25.54         1.59 o
  10   1   7          1.27          3.45         1.45 o
  11   1   7          1.30          3.52         1.51 o
  12   1   7          0.71          1.98         1.78 o
 -13   2   7          0.93          3.10         2.48 o
 -12   2   7          1.61          2.33         2.33 o
 -11   2   7          0.86          2.40         2.22 o
 -10   2   7          3.59          5.93         1.61 o
  -9   2   7          0.04          0.36         0.91 o
  -8   2   7          3.12          3.88         1.27 o
  -7   2   7          2.69          1.93         0.93 o
  -6   2   7        279.63        269.56         3.00 o
  -5   2   7         21.00         16.23         1.00 o
  -4   2   7         10.63          9.29         1.00 o
  -3   2   7         53.07         51.22         1.56 o
  -2   2   7          1.82          1.90         0.77 o
  -1   2   7          2.14          2.84         0.90 o
   0   2   7         23.59         18.11         1.00 o
   1   2   7          0.29          0.33         0.90 o
   2   2   7         34.84         34.30         1.32 o
   3   2   7        338.44        364.14         4.20 o
   4   2   7         40.84         34.68         1.29 o
   5   2   7         20.32         22.39         1.56 o
   6   2   7        152.37        147.47         2.65 o
   7   2   7         14.38         18.84         1.49 o
   8   2   7         27.88         22.17         1.61 o
   9   2   7          0.05         -0.90         1.39 o
  10   2   7          5.52          5.39         1.63 o
  11   2   7          0.40         -1.73         1.73 o
 -12   3   7          0.25          5.38         1.51 o
 -11   3   7          7.37          9.38         2.17 o
 -10   3   7         43.46         43.76         1.66 o
  -9   3   7         50.12         56.41         1.75 o
  -8   3   7         80.74         80.75         2.13 o
  -7   3   7         17.92         12.88         1.29 o
  -6   3   7        190.77        187.75         3.02 o
  -5   3   7         27.70         25.13         1.38 o
  -4   3   7         43.82         41.86         1.63 o
  -3   3   7        127.99        120.43         2.13 o
  -2   3   7         19.41         21.03         1.12 o
  -1   3   7          6.85          6.92         1.08 o
   0   3   7         13.98         19.13         1.23 o
   1   3   7          6.26          5.93         1.17 o
   2   3   7          2.14          4.39         1.16 o
   3   3   7         31.37         34.87         1.24 o
   4   3   7          7.23          8.12         0.98 o
   5   3   7         41.28         42.40         1.63 o
   6   3   7          5.09          6.21         1.43 o
   7   3   7         12.72         10.07         1.36 o
   8   3   7          9.23          6.37         1.35 o
   9   3   7          4.69          3.89         1.82 o
  10   3   7          0.07         -2.46         2.72 o
  11   3   7          0.07          4.81         1.79 o
 -11   4   7          4.03          2.10         1.92 o
 -10   4   7          7.77          7.07         1.38 o
  -9   4   7         16.57         16.94         1.54 o
  -8   4   7          2.44          2.52         1.91 o
  -7   4   7          2.25          1.16         1.53 o
  -6   4   7         43.56         45.11         2.25 o
  -5   4   7          7.68          5.94         2.03 o
  -4   4   7        200.70        207.41         3.63 o
  -3   4   7        346.12        346.87         4.47 o
  -2   4   7        201.18        203.43         3.24 o
  -1   4   7         58.36         60.23         1.94 o
   0   4   7          6.83          5.17         1.30 o
   1   4   7         14.11         17.66         1.54 o
   2   4   7          2.63          5.93         1.43 o
   3   4   7         63.83         74.85         1.80 o
   4   4   7         68.15         63.36         1.68 o
   5   4   7          0.44          1.75         1.25 o
   6   4   7          3.33          2.88         1.33 o
   7   4   7          0.58          0.69         1.32 o
   8   4   7          1.19          4.42         1.57 o
   9   4   7          2.24          7.13         2.11 o
  10   4   7          0.02          1.63         2.30 o
  -9   5   7          0.77          1.67         1.93 o
  -8   5   7          0.17         -2.19         2.19 o
  -7   5   7          1.60          2.74         1.69 o
  -6   5   7          0.19          0.19         1.64 o
  -5   5   7          0.93          3.48         1.54 o
  -4   5   7          0.00          0.33         1.49 o
  -3   5   7         43.65         43.72         2.31 o
  -2   5   7          8.58          4.26         1.53 o
  -1   5   7         21.22         18.80         2.01 o
   0   5   7         64.90         73.69         2.83 o
   1   5   7         44.31         38.11         2.20 o
   2   5   7          0.00          5.26         1.98 o
   3   5   7        128.60        127.22         3.28 o
   4   5   7          0.00         -0.17         1.31 o
   5   5   7          6.00          4.88         1.84 o
   6   5   7         34.09         31.87         2.11 o
   7   5   7          4.24         -1.65         1.86 o
   8   5   7          1.71         -1.43         2.17 o
  -7   6   7          1.81          4.32         2.00 o
  -6   6   7          4.69          2.95         2.10 o
  -5   6   7          2.58         -1.43         2.03 o
  -4   6   7          9.69          6.38         2.30 o
  -3   6   7          1.21         -1.01         2.01 o
  -2   6   7         11.99          6.57         1.99 o
  -1   6   7          0.93         -0.15         2.08 o
   0   6   7          6.20          8.65         1.97 o
   1   6   7         12.71         12.91         2.50 o
   2   6   7          0.96          3.81         1.97 o
   3   6   7         72.04         76.45         3.04 o
   4   6   7          8.52          8.95         2.02 o
   5   6   7          3.89         -0.28         2.17 o
 -12   0   8          2.52          1.54         3.22 o
 -10   0   8         27.17         25.56         2.91 o
  -8   0   8         31.14         39.01         2.67 o
  -6   0   8          5.64         12.04         2.09 o
  -4   0   8        120.17        108.78         2.83 o
  -2   0   8        688.16        667.08         8.14 o
   0   0   8        100.13         93.63         2.27 o
   2   0   8        270.05        242.07         3.45 o
   4   0   8         92.21         96.09         2.50 o
   6   0   8         77.68         73.35         2.58 o
   8   0   8          6.33          6.76         1.82 o
  10   0   8          1.17          0.80         2.14 o
 -13   1   8          0.70          0.31         2.63 o
 -12   1   8          8.69          8.74         2.44 o
 -11   1   8          6.84          3.84         2.07 o
 -10   1   8         11.71         10.18         1.51 o
  -9   1   8         38.81         45.03         1.77 o
  -8   1   8         19.38         22.15         1.29 o
  -7   1   8          2.98          2.64         0.89 o
  -6   1   8         16.71         17.47         1.01 o
  -5   1   8          1.39          2.17         1.08 o
  -4   1   8          6.86         10.22         0.91 o
  -3   1   8          5.99          5.11         1.46 o
  -2   1   8         27.10         27.46         1.23 o
  -1   1   8          1.05          1.03         0.78 o
   0   1   8         42.60         42.95         1.82 o
   1   1   8        109.69        109.07         2.35 o
   2   1   8         56.36         57.91         1.71 o
   3   1   8         42.93         42.87         1.45 o
   4   1   8        203.49        201.86         2.51 o
   5   1   8        460.67        447.25         4.09 o
   6   1   8         77.93         83.09         1.94 o
   7   1   8         11.30          8.17         1.70 o
   8   1   8         16.42         12.29         1.28 o
   9   1   8          0.27          2.80         1.54 o
  10   1   8          1.39          0.25         1.40 o
  11   1   8          7.16          7.68         1.81 o
 -12   2   8          8.72          4.57         1.73 o
 -11   2   8         19.21         20.09         1.96 o
 -10   2   8          0.27          0.46         0.95 o
  -9   2   8         17.67         17.78         1.37 o
  -8   2   8          0.73          1.17         1.03 o
  -7   2   8        213.91        209.35         2.99 o
  -6   2   8        130.50        126.00         2.18 o
  -5   2   8         88.80         90.85         1.97 o
  -4   2   8         49.45         54.32         1.75 o
  -3   2   8         69.17         68.84         2.03 o
  -2   2   8         16.25         17.80         1.19 o
  -1   2   8         58.01         55.14         1.62 o
   0   2   8         18.80         19.03         1.27 o
   1   2   8         66.60         63.74         1.60 o
   2   2   8         44.13         42.67         1.44 o
   3   2   8          9.72          8.64         0.94 o
   4   2   8         41.57         36.86         1.36 o
   5   2   8         35.23         37.92         1.91 o
   6   2   8         47.82         46.99         1.62 o
   7   2   8         18.60         19.72         1.39 o
   8   2   8          1.40          1.25         1.29 o
   9   2   8         20.45         17.05         1.67 o
  10   2   8          2.17          1.30         1.75 o
  11   2   8          4.36          9.64         1.91 o
 -11   3   8          6.88          6.99         1.57 o
 -10   3   8          5.61          5.08         1.22 o
  -9   3   8          6.45          9.80         1.92 o
  -8   3   8          0.36          1.35         1.28 o
  -7   3   8         74.53         71.59         2.38 o
  -6   3   8         16.82         14.50         1.70 o
  -5   3   8        350.32        339.71         4.02 o
  -4   3   8        200.51        199.37         3.12 o
  -3   3   8          6.04          3.56         0.93 o
  -2   3   8         35.16         34.40         1.31 o
  -1   3   8          7.70          6.85         1.05 o
   0   3   8         85.71         82.90         1.63 o
   1   3   8         21.93         27.20         1.49 o
   2   3   8          7.80          9.91         1.21 o
   3   3   8          0.00          0.04         1.06 o
   4   3   8          8.64          5.14         1.31 o
   5   3   8          2.11          4.43         1.19 o
   6   3   8         42.63         41.07         1.61 o
   7   3   8          1.37          2.01         1.59 o
   8   3   8          1.86         -0.25         1.43 o
   9   3   8          3.94          4.39         1.75 o
  10   3   8          5.33          5.95         1.80 o
 -10   4   8          0.82         -1.68         1.68 o
  -9   4   8          9.82         12.86         1.60 o
  -8   4   8          1.55          6.75         1.80 o
  -7   4   8         28.40         27.19         2.21 o
  -6   4   8          5.54         -0.05         1.71 o
  -5   4   8          1.88          2.53         1.58 o
  -4   4   8          0.12         -1.48         1.48 o
  -3   4   8         30.49         33.17         1.72 o
  -2   4   8        110.04        107.08         2.44 o
  -1   4   8         72.16         79.90         2.14 o
   0   4   8         58.73         60.33         2.16 o
   1   4   8         30.50         35.81         1.78 o
   2   4   8         39.45         32.61         1.53 o
   3   4   8          5.75          7.88         1.37 o
   4   4   8          0.20          1.92         1.37 o
   5   4   8          0.08          1.72         1.38 o
   6   4   8         19.01         22.00         1.49 o
   7   4   8          2.89         -0.32         1.73 o
   8   4   8          2.02          0.76         1.64 o
   9   4   8          0.00          4.23         1.78 o
  -8   5   8          0.24          1.59         1.92 o
  -7   5   8          0.66          1.95         2.06 o
  -6   5   8          3.34          4.30         1.85 o
  -5   5   8          1.05         -1.59         1.59 o
  -4   5   8          0.31          1.92         1.73 o
  -3   5   8          9.26         10.80         1.81 o
  -2   5   8         16.29         12.70         1.86 o
  -1   5   8          1.60         -0.93         1.56 o
   0   5   8          0.08          0.56         1.52 o
   1   5   8          7.85          4.56         1.95 o
   2   5   8          0.03         -1.64         1.64 o
   3   5   8          1.96          2.12         1.65 o
   4   5   8         67.58         74.38         2.75 o
   5   5   8         10.56          7.30         1.77 o
   6   5   8          4.48          2.89         1.81 o
   7   5   8          1.28          2.09         2.08 o
  -5   6   8          0.01         -0.46         1.98 o
  -4   6   8          0.00         -0.15         2.04 o
  -3   6   8          0.30          2.11         2.00 o
  -2   6   8          5.46          8.89         2.38 o
  -1   6   8          0.05          0.50         2.21 o
   0   6   8          1.68         -1.70         1.97 o
   1   6   8         12.71         11.43         2.70 o
   2   6   8          6.40          7.90         3.35 o
   3   6   8          1.51         -0.82         1.92 o
   4   6   8         11.10         12.05         2.56 o
 -11   0   9         14.18         12.21         2.17 o
  -9   0   9          2.66          0.54         1.93 o
  -7   0   9         68.92         60.38         2.53 o
  -5   0   9          3.79          3.82         2.16 o
  -3   0   9         35.89         30.69         2.21 o
  -1   0   9        522.52        527.19         7.87 o
   1   0   9        131.42        131.47         3.22 o
   3   0   9        243.95        230.80         3.63 o
   5   0   9         40.31         38.80         1.92 o
   7   0   9          6.28          7.04         1.66 o
   9   0   9          1.43          2.47         2.18 o
  11   0   9          3.26          5.17         2.41 o
 -12   1   9          3.05          5.91         1.75 o
 -11   1   9          4.28          5.41         1.46 o
 -10   1   9          0.06         -0.82         1.28 o
  -9   1   9          2.53          4.38         1.13 o
  -8   1   9         28.46         25.46         1.33 o
  -7   1   9         14.70         14.59         1.20 o
  -6   1   9          5.24          5.59         1.32 o
  -5   1   9         61.69         54.88         1.56 o
  -4   1   9         48.81         51.70         1.70 o
  -3   1   9         28.16         26.86         1.30 o
  -2   1   9          6.98          5.71         0.92 o
  -1   1   9          9.96          7.93         0.89 o
   0   1   9         30.45         26.40         1.37 o
   1   1   9          1.01         -0.03         1.21 o
   2   1   9         32.54         33.64         1.68 o
   3   1   9          2.13          2.80         1.19 o
   4   1   9         37.93         44.72         1.88 o
   5   1   9         46.81         44.84         1.38 o
   6   1   9         36.11         34.31         1.55 o
   7   1   9          4.94          5.08         1.30 o
   8   1   9          4.55          3.93         1.63 o
   9   1   9          0.05         -1.64         1.64 o
  10   1   9          0.63          1.08         1.39 o
 -12   2   9          5.94          7.42         2.06 o
 -11   2   9          8.42          9.17         1.66 o
 -10   2   9         10.49         11.16         1.23 o
  -9   2   9          3.81          3.14         1.21 o
  -8   2   9          9.69          8.44         1.11 o
  -7   2   9         12.89         13.75         1.10 o
  -6   2   9          4.98          2.69         0.92 o
  -5   2   9         46.96         51.30         1.54 o
  -4   2   9         15.59         18.52         1.51 o
  -3   2   9         11.06          9.70         1.14 o
  -2   2   9         65.67         66.27         1.65 o
  -1   2   9          0.14          0.55         0.88 o
   0   2   9         31.69         31.77         1.67 o
   1   2   9         40.37         45.00         1.76 o
   2   2   9          1.55          3.81         1.33 o
   3   2   9          0.93          0.71         1.50 o
   4   2   9          4.62          2.64         1.14 o
   5   2   9          3.76          2.04         1.19 o
   6   2   9          9.89          8.04         1.13 o
   7   2   9         24.23         31.39         1.50 o
   8   2   9         48.61         51.76         2.14 o
   9   2   9          1.86          3.54         1.70 o
  10   2   9          5.06          4.87         1.66 o
 -11   3   9          0.19         -1.57         1.57 o
 -10   3   9         13.10         13.26         1.78 o
  -9   3   9         37.96         37.64         2.17 o
  -8   3   9         17.47         16.73         1.54 o
  -7   3   9         41.48         41.36         1.77 o
  -6   3   9         37.01         36.76         1.55 o
  -5   3   9        219.97        231.71         3.15 o
  -4   3   9        336.73        338.37         3.75 o
  -3   3   9         99.06         96.74         1.64 o
  -2   3   9         51.52         50.35         1.45 o
  -1   3   9         58.99         61.53         1.66 o
   0   3   9         34.61         35.33         1.22 o
   1   3   9          1.04          2.11         1.00 o
   2   3   9          0.00          0.22         1.81 o
   3   3   9         25.76         24.46         1.62 o
   4   3   9          9.45          8.88         1.28 o
   5   3   9         57.05         57.08         1.97 o
   6   3   9         13.17         16.04         1.83 o
   7   3   9          5.34          3.00         1.44 o
   8   3   9          4.59          2.73         1.59 o
   9   3   9          0.56          0.37         1.57 o
  -9   4   9          0.78         -0.52         1.45 o
  -8   4   9         23.08         21.90         2.07 o
  -7   4   9          5.54          8.03         1.73 o
  -6   4   9          1.48          4.96         1.84 o
  -5   4   9         32.41         30.34         1.93 o
  -4   4   9         74.56         76.66         2.20 o
  -3   4   9         20.72         13.62         1.41 o
  -2   4   9         53.60         55.06         1.92 o
  -1   4   9         13.54         13.15         1.32 o
   0   4   9         31.06         27.18         1.47 o
   1   4   9         18.35         17.46         1.33 o
   2   4   9         21.51         19.67         1.52 o
   3   4   9         22.53         24.09         1.64 o
   4   4   9          3.69          3.82         1.49 o
   5   4   9          6.18          3.04         1.78 o
   6   4   9          0.60          0.70         1.49 o
   7   4   9          8.65          8.86         2.10 o
   8   4   9          0.08         -0.33         1.60 o
  -7   5   9          1.13          1.96         2.37 o
  -6   5   9          7.25          6.56         2.12 o
  -5   5   9          2.04          3.14         1.95 o
  -4   5   9          1.15         -1.40         1.87 o
  -3   5   9          0.93          0.93         1.88 o
  -2   5   9          5.96          7.65         1.64 o
  -1   5   9          0.40         -0.51         1.70 o
   0   5   9         11.44         11.85         1.73 o
   1   5   9          0.71         -0.77         1.86 o
   2   5   9         32.96         38.23         1.97 o
   3   5   9          0.22         -1.93         2.40 o
   4   5   9          1.56          2.10         1.85 o
   5   5   9         10.86          9.17         2.03 o
   6   5   9          0.36          0.85         1.95 o
  -4   6   9          3.27          1.12         2.61 o
  -3   6   9          1.00          1.63         2.31 o
  -2   6   9          8.10         14.08         2.20 o
  -1   6   9         16.77         16.92         2.44 o
   0   6   9          2.33          2.01         2.18 o
   1   6   9         32.77         38.46         2.53 o
   2   6   9         25.66         31.77         2.67 o
 -10   0  10         64.36         73.77         4.47 o
  -8   0  10          4.84          2.40         1.45 o
  -6   0  10          0.02         -0.12         1.43 o
  -4   0  10        217.52        207.84         5.23 o
  -2   0  10          1.09          0.78         1.69 o
   0   0  10         70.24         75.19         3.59 o
   2   0  10        203.85        209.54         4.85 o
   4   0  10        569.23        570.32         6.68 o
   6   0  10          6.41          6.34         1.71 o
   8   0  10          1.46          1.18         1.76 o
  10   0  10          5.21          7.73         2.79 o
 -11   1  10          3.97          4.08         1.75 o
 -10   1  10         10.98         10.58         2.21 o
  -9   1  10          0.07          1.11         1.15 o
  -8   1  10          9.32          9.26         1.35 o
  -7   1  10          2.70          2.55         1.07 o
  -6   1  10         25.33         26.10         1.56 o
  -5   1  10         49.65         47.60         1.78 o
  -4   1  10         52.15         54.82         2.02 o
  -3   1  10        174.29        169.24         2.55 o
  -2   1  10         18.62         20.74         0.96 o
  -1   1  10          0.40          0.72         0.97 o
   0   1  10         59.74         62.62         2.01 o
   1   1  10          8.91          8.30         1.19 o
   2   1  10          7.31          5.08         1.58 o
   3   1  10         87.21         87.70         2.79 o
   4   1  10          3.10          1.25         1.14 o
   5   1  10          2.34          1.64         1.33 o
   6   1  10         53.57         56.96         1.61 o
   7   1  10         14.86         15.53         1.16 o
   8   1  10         16.27         15.88         1.36 o
   9   1  10         22.06         26.26         1.61 o
  10   1  10         12.17         12.97         1.69 o
 -11   2  10          1.06         -1.98         1.98 o
 -10   2  10         14.60         15.06         1.52 o
  -9   2  10          5.06          3.06         1.36 o
  -8   2  10         27.26         23.79         1.51 o
  -7   2  10         41.48         44.51         1.72 o
  -6   2  10         93.33         92.27         2.32 o
  -5   2  10         77.90         75.92         2.27 o
  -4   2  10          1.29          0.39         1.07 o
  -3   2  10         86.60         86.33         2.00 o
  -2   2  10          0.72          1.37         1.35 o
  -1   2  10         73.95         70.80         2.33 o
   0   2  10         73.28         72.16         2.22 o
   1   2  10          0.81          1.55         1.45 o
   2   2  10         23.51         20.23         1.73 o
   3   2  10          3.32          2.34         0.99 o
   4   2  10         36.71         37.36         1.67 o
   5   2  10          0.31         -0.23         1.48 o
   6   2  10          8.12          8.13         2.49 o
   7   2  10          4.23          5.14         1.25 o
   8   2  10          0.05         -1.06         1.50 o
   9   2  10         10.29          9.32         2.01 o
 -10   3  10          0.00         -1.56         1.56 o
  -9   3  10         10.02          5.90         1.52 o
  -8   3  10         15.64         17.61         2.06 o
  -7   3  10        112.63        101.24         2.48 o
  -6   3  10          0.74          1.41         1.15 o
  -5   3  10          0.05         -1.02         1.02 o
  -4   3  10         19.73         18.87         1.28 o
  -3   3  10         55.54         53.60         1.73 o
  -2   3  10          0.01         -0.75         1.22 o
  -1   3  10         53.90         52.24         1.88 o
   0   3  10          6.87          5.58         1.58 o
   1   3  10         46.44         41.21         1.90 o
   2   3  10         28.90         28.20         1.64 o
   3   3  10          0.04         -0.79         1.50 o
   4   3  10          0.41          0.42         1.72 o
   5   3  10          4.70          3.71         1.38 o
   6   3  10          0.00         -1.56         1.56 o
   7   3  10         27.21         26.38         2.08 o
   8   3  10          3.35          3.76         1.82 o
  -8   4  10          6.81          9.69         1.95 o
  -7   4  10         12.33         14.15         2.01 o
  -6   4  10         18.14         20.02         1.90 o
  -5   4  10          0.57          1.49         1.38 o
  -4   4  10         11.16          8.38         1.65 o
  -3   4  10         11.38         17.54         1.51 o
  -2   4  10          0.57          1.16         1.28 o
  -1   4  10          8.28          7.98         1.25 o
   0   4  10          4.97          6.58         1.54 o
   1   4  10          1.51          1.72         1.07 o
   2   4  10         36.03         38.67         1.86 o
   3   4  10         11.18         11.17         1.65 o
   4   4  10         75.01         77.55         2.61 o
   5   4  10          3.08          2.83         1.61 o
   6   4  10          2.54          1.71         1.64 o
   7   4  10          0.00         -1.29         1.74 o
  -6   5  10          0.63         -2.98         2.98 o
  -5   5  10          0.11         -0.95         1.83 o
  -4   5  10          0.17          1.19         1.75 o
  -3   5  10          1.25          0.63         1.92 o
  -2   5  10          3.35          3.94         1.99 o
  -1   5  10          2.38          4.39         1.47 o
   0   5  10          0.20          1.61         1.95 o
   1   5  10         17.59         22.37         2.10 o
   2   5  10          8.25          6.52         1.92 o
   3   5  10          7.51         14.95         2.29 o
   4   5  10          1.29          0.39         2.50 o
 -11   0  11         17.66         23.35         3.14 o
  -9   0  11         44.16         42.77         2.66 o
  -7   0  11         22.55         22.53         2.12 o
  -5   0  11          9.31         11.90         2.22 o
  -3   0  11         29.76         32.47         2.52 o
  -1   0  11         26.60         25.66         2.00 o
   1   0  11          0.87          7.33         2.68 o
   3   0  11        208.43        208.53         4.97 o
   5   0  11        176.87        165.92         4.34 o
   7   0  11          3.90          3.66         2.27 o
   9   0  11         12.78         13.65         2.16 o
 -10   1  11          0.14         -1.76         1.76 o
  -9   1  11          7.93          5.55         1.49 o
  -8   1  11          3.54          2.92         1.41 o
  -7   1  11          0.24          0.11         1.42 o
  -6   1  11          0.06          0.94         1.35 o
  -5   1  11          4.27          4.84         1.52 o
  -4   1  11          0.00          2.70         1.16 o
  -3   1  11         15.93         15.88         1.46 o
  -2   1  11          1.24          1.11         1.04 o
  -1   1  11         22.13         21.45         1.39 o
   0   1  11          6.83         11.11         1.32 o
   1   1  11         31.55         31.90         1.70 o
   2   1  11         67.41         69.38         2.30 o
   3   1  11          3.19          2.61         1.83 o
   4   1  11          6.77          3.61         2.02 o
   5   1  11          3.42          3.84         1.38 o
   6   1  11         41.71         45.47         2.07 o
   7   1  11          0.63          3.20         1.34 o
   8   1  11          5.95          8.00         1.95 o
 -10   2  11          3.19          6.48         1.96 o
  -9   2  11          2.23          0.78         1.50 o
  -8   2  11          6.49          7.61         1.67 o
  -7   2  11          8.38          6.74         1.43 o
  -6   2  11        152.82        157.33         3.04 o
  -5   2  11         19.69         23.06         1.63 o
  -4   2  11         63.15         65.08         1.95 o
  -3   2  11          3.64          5.60         1.18 o
  -2   2  11          5.09          4.91         1.26 o
  -1   2  11          3.56          6.53         1.43 o
   0   2  11          1.02          2.95         1.37 o
   1   2  11          0.53          3.93         1.79 o
   2   2  11          0.30          2.55         1.46 o
   3   2  11          7.64          7.00         1.55 o
   4   2  11          0.04         -0.55         1.26 o
   5   2  11         13.73         16.07         1.50 o
   6   2  11          0.00          0.13         1.33 o
   7   2  11          0.60         -0.18         1.22 o
   8   2  11          0.53          2.61         1.40 o
  -9   3  11          7.51         10.11         1.69 o
  -8   3  11          2.75          4.75         1.45 o
  -7   3  11          0.01         -1.41         1.41 o
  -6   3  11        113.38        117.30         2.55 o
  -5   3  11         15.46         12.16         1.40 o
  -4   3  11          9.48         11.18         1.61 o
  -3   3  11         74.84         73.42         2.06 o
  -2   3  11          0.01         -0.14         1.13 o
  -1   3  11         59.42         63.07         2.23 o
   0   3  11         30.52         29.17         1.83 o
   1   3  11         49.35         44.32         2.12 o
   2   3  11         20.98         19.41         1.93 o
   3   3  11         14.12         17.49         1.66 o
   4   3  11          0.00         -1.57         1.57 o
   5   3  11          2.81          2.41         2.21 o
   6   3  11         15.42         16.54         2.56 o
   7   3  11          0.99          3.58         1.76 o
  -7   4  11          0.96          4.20         2.40 o
  -6   4  11          2.93          3.78         1.96 o
  -5   4  11          8.92         10.49         1.49 o
  -4   4  11          0.47          0.17         1.51 o
  -3   4  11          7.11          9.56         1.45 o
  -2   4  11          2.60          0.98         1.49 o
  -1   4  11          6.68         10.61         2.14 o
   0   4  11          0.00          2.87         1.93 o
   1   4  11          1.04         -0.61         2.52 o
   2   4  11          1.06          2.79         1.41 o
   3   4  11          8.41          9.00         1.94 o
   4   4  11          2.19         -0.06         2.14 o
   5   4  11          6.27          3.91         2.67 o
  -4   5  11          2.16          1.88         1.99 o
  -3   5  11          7.26          9.86         2.14 o
  -2   5  11         21.61         24.05         2.18 o
  -1   5  11         12.60         15.25         1.70 o
   0   5  11          1.76         -0.92         2.04 o
   1   5  11          0.01          4.27         1.71 o
   2   5  11          2.51          0.98         2.10 o
 -10   0  12          0.01         -0.17         2.58 o
  -8   0  12          0.60          2.80         2.38 o
  -6   0  12         10.82          5.31         2.27 o
  -4   0  12         47.47         47.90         3.20 o
  -2   0  12         14.28         13.12         1.97 o
   0   0  12         19.18         23.62         4.73 o
   2   0  12        134.07        120.97         5.07 o
   4   0  12         28.21         28.85         2.52 o
   6   0  12         13.30         10.65         2.19 o
  -9   1  12         18.39         19.63         2.01 o
  -8   1  12         19.53         20.21         1.58 o
  -7   1  12         31.83         28.98         1.98 o
  -6   1  12          3.00          3.20         1.44 o
  -5   1  12         56.12         53.97         2.02 o
  -4   1  12          0.17         -1.24         1.24 o
  -3   1  12          3.62          3.84         2.12 o
  -2   1  12         16.89         16.91         2.14 o
  -1   1  12         24.09         28.18         1.86 o
   0   1  12         19.90         17.38         1.90 o
   1   1  12        130.36        127.25         2.83 o
   2   1  12         74.81         78.91         2.50 o
   3   1  12         63.36         56.56         2.19 o
   4   1  12         33.96         36.14         2.08 o
   5   1  12          0.35          0.43         2.19 o
   6   1  12          2.17         -0.48         1.63 o
   7   1  12          2.36          3.32         1.78 o
  -9   2  12         11.52         14.34         2.15 o
  -8   2  12         32.04         30.91         2.01 o
  -7   2  12          6.41         11.56         1.74 o
  -6   2  12          0.02         -1.32         1.40 o
  -5   2  12         69.68         68.89         2.27 o
  -4   2  12          0.93          1.08         1.09 o
  -3   2  12          8.76         10.89         1.40 o
  -2   2  12         11.86          9.96         1.56 o
  -1   2  12         49.18         52.34         2.17 o
   0   2  12         15.66         15.89         1.63 o
   1   2  12         20.73         17.91         1.89 o
   2   2  12          8.11          4.31         1.67 o
   3   2  12          1.40         -0.83         2.00 o
   4   2  12          0.01         -1.52         1.78 o
   5   2  12          3.14          4.04         1.43 o
   6   2  12          0.78          0.77         1.62 o
   7   2  12          8.05          9.27         1.78 o
  -8   3  12          9.50         13.98         1.81 o
  -7   3  12          3.59          1.73         1.47 o
  -6   3  12          0.07          1.40         1.45 o
  -5   3  12         31.94         33.63         1.65 o
  -4   3  12          0.03         -1.22         1.48 o
  -3   3  12          6.92          6.15         1.47 o
  -2   3  12         21.52         21.38         1.87 o
  -1   3  12          6.27          4.43         1.96 o
   0   3  12          0.15          2.18         1.97 o
   1   3  12          8.50          8.41         2.16 o
   2   3  12          3.13          0.21         2.17 o
   3   3  12          4.36          3.73         1.87 o
   4   3  12          1.93          3.68         2.21 o
   5   3  12          4.40          6.62         2.55 o
  -5   4  12          5.05          7.38         1.65 o
  -4   4  12          0.00         -1.13         1.44 o
  -3   4  12          4.92          2.51         1.71 o
  -2   4  12          0.75          0.70         1.79 o
  -1   4  12          1.17         -2.35         2.35 o
   0   4  12          0.96          5.91         2.30 o
   1   4  12          0.80          6.07         1.83 o
   2   4  12          1.81          1.79         1.85 o
   3   4  12          2.33          2.67         2.03 o
  -7   0  13          0.23          2.03         3.68 o
  -5   0  13          0.00          0.73         2.38 o
  -3   0  13         12.45         16.93         3.32 o
  -1   0  13         13.22         10.83         3.03 o
   1   0  13          2.32          5.17         3.32 o
   3   0  13         33.10         32.30         4.52 o
   5   0  13         16.75         14.31         3.48 o
  -8   1  13          7.61          6.78         1.66 o
  -7   1  13         32.29         33.30         2.09 o
  -6   1  13         12.32         11.42         1.70 o
  -5   1  13          0.55          2.44         1.55 o
  -4   1  13         10.40          7.27         1.91 o
  -3   1  13          3.97          8.47         1.91 o
  -2   1  13          0.57          4.59         1.78 o
  -1   1  13          2.03          2.17         2.56 o
   0   1  13          7.75          3.88         2.13 o
   1   1  13          0.53         -0.96         1.64 o
   2   1  13         12.08          9.73         1.70 o
   3   1  13         16.09         14.17         2.04 o
   4   1  13          1.14          2.85         2.31 o
   5   1  13          0.10         -1.09         1.73 o
   6   1  13          3.04          2.70         1.82 o
  -7   2  13         16.26         15.68         1.74 o
  -6   2  13          6.63          9.00         2.30 o
  -5   2  13          0.69          2.44         2.65 o
  -4   2  13         14.61         14.24         1.76 o
  -3   2  13          1.33          2.66         1.63 o
  -2   2  13         23.35         22.40         1.98 o
  -1   2  13          2.48          3.53         1.89 o
   0   2  13         94.62         95.53         3.41 o
   1   2  13          9.91         10.48         2.60 o
   2   2  13          3.89          3.21         1.76 o
   3   2  13          5.92         10.24         2.06 o
   4   2  13          1.26          0.15         1.88 o
   5   2  13          0.06          2.77         1.89 o
  -6   3  13          0.65          0.43         1.62 o
  -5   3  13          0.22         -0.35         1.30 o
  -4   3  13          3.14          3.45         1.70 o
  -3   3  13          0.70          4.84         1.73 o
  -2   3  13          4.19          4.55         1.73 o
  -1   3  13          2.22          2.88         1.78 o
   0   3  13         10.20          6.75         1.82 o
   1   3  13          0.94          2.09         2.30 o
   2   3  13          0.19          2.83         2.61 o
   3   3  13          3.28          4.80         3.27 o
  -6   0  14         12.33          9.07         2.90 o
  -4   0  14          0.40          3.24         3.05 o
  -2   0  14          5.36          9.36         4.00 o
   0   0  14         61.68         69.49         5.22 o
   2   0  14          1.59          1.52         4.47 o
   4   0  14          0.36         -3.79         4.39 o
  -6   1  14          9.33          8.89         2.40 o
  -5   1  14          0.48          7.09         2.51 o
  -4   1  14          0.53          5.54         2.13 o
  -3   1  14         13.81         11.00         2.84 o
  -2   1  14          0.41          1.56         1.88 o
  -1   1  14         33.38         32.76         2.94 o
   0   1  14         21.00         26.40         4.27 o
   1   1  14         30.51         28.66         2.91 o
   2   1  14          0.02          5.93         2.61 o
   3   1  14          7.18          6.99         2.01 o
  -5   2  14          7.05          7.09         2.41 o
  -4   2  14          1.91          2.05         1.44 o
  -3   2  14          0.11          1.70         1.49 o
  -2   2  14          7.94          5.71         1.70 o
  -1   2  14          9.84          6.15         3.08 o
   0   2  14         11.60         20.63         2.28 o
   1   2  14         28.74         30.99         2.28 o
   2   2  14          1.12          1.05         1.84 o
  -1   0  15          1.81          2.83         4.15 o
                                                
